# Supplementary material for: ﻿One new genus and two new species of the spider family Phrurolithidae (Arachnida, Araneae) from Xishuangbanna Tropical Botanical Garden, Southwest China
Source: Zookeys. 2022 Aug 11;1117:71–94. doi: 10.3897/zookeys.1117.89211 (PMC9848634; doi:10.3897/zookeys.1117.89211)
Supplement: XML Treatment for Edelithus [file zookeys.1117.89211-treatment1.xml]

<!DOCTYPE tp:taxon-treatment
  PUBLIC "-//TaxonX//DTD Taxonomic Treatment Publishing DTD v0 20100105//EN" "tax-treatment-NSO.dtd">
<tp:taxon-treatment xmlns:tp="http://www.plazi.org/taxpub"><tp:treatment-meta><kwd-group><label>Taxon classification</label><kwd>
                <named-content content-type="kingdom">Animalia</named-content>
              </kwd><kwd>
                <named-content content-type="order">Araneae</named-content>
              </kwd><kwd>
                <named-content content-type="family">Phrurolithidae</named-content>
              </kwd></kwd-group><mixed-citation publication-type="journal"><person-group><name><surname>Liu</surname><given-names>Keke</given-names></name><name><surname>Ying</surname><given-names>Yuanhao</given-names></name><name><surname>Li</surname><given-names>Shuqiang</given-names></name></person-group><article-title>﻿One new genus and two new species of the spider family <tp:taxon-name><tp:taxon-name-part taxon-name-part-type="family">Phrurolithidae</tp:taxon-name-part></tp:taxon-name> (<tp:taxon-name><tp:taxon-name-part taxon-name-part-type="class">Arachnida</tp:taxon-name-part></tp:taxon-name>, <tp:taxon-name><tp:taxon-name-part taxon-name-part-type="order">Araneae</tp:taxon-name-part></tp:taxon-name>) from Xishuangbanna Tropical Botanical Garden, Southwest China</article-title><source>Zookeys</source><day>11</day><month>08</month><year>2022</year><volume>1117</volume><fpage>71</fpage><lpage>94</lpage><pub-id pub-id-type="doi">10.3897/zookeys.1117.89211</pub-id></mixed-citation></tp:treatment-meta><tp:nomenclature><label>﻿</label><tp:taxon-name>
              <object-id xmlns:xlink="http://www.w3.org/1999/xlink" content-type="arpha" xlink:type="simple">7CE30421-DCC1-5A2F-93C3-2F8ACA55333F</object-id>
              <tp:taxon-name-part taxon-name-part-type="genus" reg="Edelithus">Edelithus</tp:taxon-name-part>
              <object-id xmlns:xlink="http://www.w3.org/1999/xlink" content-type="zoobank" xlink:type="simple">https://zoobank.org/59555B23-B0D4-4DD9-B5C9-3BCF0E6C98EE</object-id>
            </tp:taxon-name><tp:taxon-authority>Liu &amp; Li</tp:taxon-authority><tp:taxon-status xmlns:xlink="http://www.w3.org/1999/xlink" xlink:type="simple">gen. nov.</tp:taxon-status></tp:nomenclature><tp:treatment-sec sec-type="type species" id="SECID0EVMAC"><title>Type species.</title><p><italic><tp:taxon-name><tp:taxon-name-part taxon-name-part-type="genus" reg="Edelithus">Edelithus</tp:taxon-name-part><tp:taxon-name-part taxon-name-part-type="species" reg="shenmiguo">shenmiguo</tp:taxon-name-part></tp:taxon-name></italic> Liu &amp; Li sp. nov. by designation herein.</p></tp:treatment-sec><tp:treatment-sec sec-type="diagnosis" id="SECID0EGNAC"><title>Diagnosis.</title><p>The new genus differs from <italic><tp:taxon-name><tp:taxon-name-part taxon-name-part-type="genus" reg="Labialithus">Labialithus</tp:taxon-name-part></tp:taxon-name></italic> Kamura, 2021 (see <xref ref-type="bibr" rid="B2">Kamura 2021</xref>: figs 9F–J, 10B, C) by the small <abbrev xmlns:xlink="http://www.w3.org/1999/xlink" xlink:title="posterior median eye" id="ABBRID0EXNAC" xlink:type="simple">PME</abbrev> with indistinct black pigment around the eye cup (vs large <abbrev xmlns:xlink="http://www.w3.org/1999/xlink" xlink:title="posterior median eye" id="ABBRID0E2NAC" xlink:type="simple">PME</abbrev> with clear pigment around the eye cup in <italic><tp:taxon-name><tp:taxon-name-part taxon-name-part-type="genus" reg="Labialithus">Labialithus</tp:taxon-name-part></tp:taxon-name></italic>) (Figs <xref ref-type="fig" rid="F1">1D</xref>, <xref ref-type="fig" rid="F4">4C</xref>, <xref ref-type="fig" rid="F6">6D</xref>, <xref ref-type="fig" rid="F11">11D</xref>), the femora I with one dorsal spine (vs absent in <italic><tp:taxon-name><tp:taxon-name-part taxon-name-part-type="genus" reg="Labialithus">Labialithus</tp:taxon-name-part></tp:taxon-name></italic>) and three prolateral spines (vs one in <italic><tp:taxon-name><tp:taxon-name-part taxon-name-part-type="genus" reg="Labialithus">Labialithus</tp:taxon-name-part></tp:taxon-name></italic>) (Figs <xref ref-type="fig" rid="F1">1F</xref>, <xref ref-type="fig" rid="F4">4F</xref>, <xref ref-type="fig" rid="F6">6F</xref>, <xref ref-type="fig" rid="F8">8A</xref>, <xref ref-type="fig" rid="F11">11F</xref>) and the metatarsi III–IV lacking ventral spines (vs usually with two pairs in <italic><tp:taxon-name><tp:taxon-name-part taxon-name-part-type="genus" reg="Labialithus">Labialithus</tp:taxon-name-part></tp:taxon-name></italic>), the male scutum covering nearly 1/2 of abdomen (vs more than 2/3 in <italic><tp:taxon-name><tp:taxon-name-part taxon-name-part-type="genus" reg="Labialithus">Labialithus</tp:taxon-name-part></tp:taxon-name></italic>) and by the palpal tibia with a dorsal apophysis (vs absent in <italic><tp:taxon-name><tp:taxon-name-part taxon-name-part-type="genus" reg="Labialithus">Labialithus</tp:taxon-name-part></tp:taxon-name></italic>). It can be separated from <italic><tp:taxon-name><tp:taxon-name-part taxon-name-part-type="genus" reg="Otacilia">Otacilia</tp:taxon-name-part></tp:taxon-name></italic> (see <xref ref-type="bibr" rid="B7">Wang et al. 2015</xref>: fig. 14A; <xref ref-type="bibr" rid="B5">Liu et al. 2022</xref>: suppl. 2, figs 72, 74, 75, 77–79, 81, 82, 84, 85, 87, 88, 90, 91, 93–96, 98, 99, 101–105, 107–109, 111, 113, 114, 116–118, 120, 124, 137, 141) by the light abdomen lacking dark stripes (vs present in <italic><tp:taxon-name><tp:taxon-name-part taxon-name-part-type="genus" reg="Otacilia">Otacilia</tp:taxon-name-part></tp:taxon-name></italic>) (Figs <xref ref-type="fig" rid="F1">1A</xref>, <xref ref-type="fig" rid="F4">4A</xref>, <xref ref-type="fig" rid="F6">6A</xref>, <xref ref-type="fig" rid="F11">11A</xref>), femora II lacking prolateral spine (in most specimens) or with one prolateral spine (in the few specimens) (vs 2–4 spines in <italic><tp:taxon-name><tp:taxon-name-part taxon-name-part-type="genus" reg="Otacilia">Otacilia</tp:taxon-name-part></tp:taxon-name></italic>) (Figs <xref ref-type="fig" rid="F1">1G</xref>, <xref ref-type="fig" rid="F4">4G</xref>, <xref ref-type="fig" rid="F6">6G</xref>, <xref ref-type="fig" rid="F8">8C</xref>, <xref ref-type="fig" rid="F11">11G</xref>), the palpal femur with a weakly protruded ventral apophysis (vs moderately or strongly protruded in <italic><tp:taxon-name><tp:taxon-name-part taxon-name-part-type="genus" reg="Otacilia">Otacilia</tp:taxon-name-part></tp:taxon-name></italic>) (Figs <xref ref-type="fig" rid="F2">2</xref>, <xref ref-type="fig" rid="F3">3</xref>, <xref ref-type="fig" rid="F9">9</xref>, <xref ref-type="fig" rid="F10">10</xref>) and the small, short embolus (vs relatively large hook-shaped or spine-like embolus) (Figs <xref ref-type="fig" rid="F2">2</xref>, <xref ref-type="fig" rid="F3">3</xref>, <xref ref-type="fig" rid="F9">9</xref>, <xref ref-type="fig" rid="F10">10</xref>). Male of this genus can be easily distinguished from <italic><tp:taxon-name><tp:taxon-name-part taxon-name-part-type="genus" reg="Phrurolithus">Phrurolithus</tp:taxon-name-part></tp:taxon-name></italic> (see <xref ref-type="bibr" rid="B7">Wang et al. 2015</xref>: fig. 15C–E; <xref ref-type="bibr" rid="B11">Zamani and Marusik 2020</xref>: figs 4A–C, E, F, 7A–E) by the scutum covering nearly 1/2 of abdomen (vs nearly entire abdomen in <italic><tp:taxon-name><tp:taxon-name-part taxon-name-part-type="genus" reg="Phrurolithus">Phrurolithus</tp:taxon-name-part></tp:taxon-name></italic>) (Figs <xref ref-type="fig" rid="F1">1A</xref>, <xref ref-type="fig" rid="F6">6A</xref>) and by the palpal tibia with a dorsal apophysis (vs absent <italic><tp:taxon-name><tp:taxon-name-part taxon-name-part-type="genus" reg="Phrurolithus">Phrurolithus</tp:taxon-name-part></tp:taxon-name></italic>) (Figs <xref ref-type="fig" rid="F2">2D</xref>, <xref ref-type="fig" rid="F3">3H</xref>, <xref ref-type="fig" rid="F9">9E</xref>, <xref ref-type="fig" rid="F10">10I</xref>). Females of this genus can be separated from the genus <italic><tp:taxon-name><tp:taxon-name-part taxon-name-part-type="genus" reg="Labialithus">Labialithus</tp:taxon-name-part></tp:taxon-name></italic> by the very small, widely separated copulatory openings without atrium (vs relatively large, slightly separated copulatory openings with distinct atrium) (Figs <xref ref-type="fig" rid="F5">5</xref>, <xref ref-type="fig" rid="F12">12</xref>). Furthermore, <italic><tp:taxon-name><tp:taxon-name-part taxon-name-part-type="genus" reg="Edelithus">Edelithus</tp:taxon-name-part></tp:taxon-name></italic> spp. differ from some phrurolithid genera by the tarsal claws lacking tooth (Fig. <xref ref-type="fig" rid="F8">8B, D, I</xref>), while present in <italic><tp:taxon-name><tp:taxon-name-part taxon-name-part-type="genus" reg="Acrolithus">Acrolithus</tp:taxon-name-part></tp:taxon-name></italic> and <italic><tp:taxon-name><tp:taxon-name-part taxon-name-part-type="genus" reg="Aculithus">Aculithus</tp:taxon-name-part></tp:taxon-name></italic> Liu &amp; Li, 2022 with three teeth, in <italic><tp:taxon-name><tp:taxon-name-part taxon-name-part-type="genus" reg="Alboculus">Alboculus</tp:taxon-name-part></tp:taxon-name></italic> with two teeth, and in <italic><tp:taxon-name><tp:taxon-name-part taxon-name-part-type="genus" reg="Grandilithus">Grandilithus</tp:taxon-name-part></tp:taxon-name></italic> and <italic><tp:taxon-name><tp:taxon-name-part taxon-name-part-type="genus" reg="Otacilia">Otacilia</tp:taxon-name-part></tp:taxon-name></italic> with four teeth (see Liu et al. 2020a: fig. 5J; <xref ref-type="bibr" rid="B5">Liu et al. 2022</xref>: figs 4C, D, G, H, L, P, 38D, E, H, K, O, 122B, C, E, I, M), but in <italic><tp:taxon-name><tp:taxon-name-part taxon-name-part-type="genus" reg="Phrurolithus">Phrurolithus</tp:taxon-name-part></tp:taxon-name></italic> only with degenerated and inconspicuous blunt teeth (<xref ref-type="bibr" rid="B6">Ramírez 2014</xref>: fig. 75E).</p><fig id="F1" position="float" orientation="portrait"><object-id xmlns:xlink="http://www.w3.org/1999/xlink" content-type="doi" xlink:type="simple">10.3897/zookeys.1117.89211.figure1</object-id><object-id xmlns:xlink="http://www.w3.org/1999/xlink" content-type="arpha" xlink:type="simple">5789BFCC-0DE3-52B5-B372-E4A852BA6270</object-id><label>Figure 1.</label><caption><p><italic><tp:taxon-name><tp:taxon-name-part taxon-name-part-type="genus" reg="Edelithus">Edelithus</tp:taxon-name-part><tp:taxon-name-part taxon-name-part-type="species" reg="shenmiguo">shenmiguo</tp:taxon-name-part></tp:taxon-name></italic> sp. nov., male <bold>A</bold> habitus, dorsal view <bold>B</bold> same, ventral view <bold>C</bold> same, lateral view <bold>D</bold> carapace, dorsal view, white arrow to cheliceral spine, black arrow to oval posterior median eyes without black annulations <bold>E</bold> same, ventral view <bold>F</bold> leg I, prolateral view, black arrows to prolateral spines on femur <bold>G</bold> leg II, white arrow to prolateral spine on femur. Scale bars: 0.1 mm (<bold>A, B, D–G</bold>), 0.5 mm (<bold>C</bold>).</p></caption><graphic xmlns:xlink="http://www.w3.org/1999/xlink" xlink:href="zookeys-1117-071_article-89211__-g001.jpg" position="float" orientation="portrait" xlink:type="simple" id="oo_725880.jpg"><uri content-type="original_file" xlink:type="simple">https://binary.pensoft.net/fig/725880</uri></graphic></fig></tp:treatment-sec><tp:treatment-sec sec-type="etymology" id="SECID0EBJAE"><title>Etymology.</title><p>The name is a combination of the first three letters of “<italic>edentatus</italic>” (referring to the tarsal claws lacking tooth) and the latter half of <italic><tp:taxon-name><tp:taxon-name-part taxon-name-part-type="genus" reg="Phrurolithus">Phrurolithus</tp:taxon-name-part></tp:taxon-name></italic>. The gender is masculine.</p></tp:treatment-sec><tp:treatment-sec sec-type="description" id="SECID0EQJAE"><title>Description.</title><p>Small, body length 1.0–2.5. Eyes (Figs <xref ref-type="fig" rid="F1">1D</xref>, <xref ref-type="fig" rid="F4">4C</xref>, <xref ref-type="fig" rid="F6">6D</xref>, <xref ref-type="fig" rid="F7">7A</xref>, <xref ref-type="fig" rid="F11">11D</xref>): AER straight and PER procurved in dorsal view, <abbrev xmlns:xlink="http://www.w3.org/1999/xlink" xlink:title="anterior median eye" id="ABBRID0EKKAE" xlink:type="simple">AME</abbrev> clearly smaller than other eyes, <abbrev xmlns:xlink="http://www.w3.org/1999/xlink" xlink:title="posterior median eye" id="ABBRID0EOKAE" xlink:type="simple">PME</abbrev> with indistinct black pigment around eye cups, smaller than <abbrev xmlns:xlink="http://www.w3.org/1999/xlink" xlink:title="anterior lateral eye" id="ABBRID0ESKAE" xlink:type="simple">ALE</abbrev> and <abbrev xmlns:xlink="http://www.w3.org/1999/xlink" xlink:title="posterior lateral eye" id="ABBRID0EWKAE" xlink:type="simple">PLE</abbrev>, nearly separated by their diameter. Chelicera (Figs <xref ref-type="fig" rid="F1">1D</xref>, <xref ref-type="fig" rid="F4">4A</xref>, <xref ref-type="fig" rid="F6">6D</xref>, <xref ref-type="fig" rid="F7">7A, B</xref>, <xref ref-type="fig" rid="F11">11D</xref>) with one frontal strong spine, three promarginal and two retromarginal teeth. Legs without annulations and stripes. Femora I–IV with one dorsal spine each (Figs <xref ref-type="fig" rid="F1">1F, G</xref>, <xref ref-type="fig" rid="F4">4F, G</xref>, <xref ref-type="fig" rid="F6">6F, G</xref>, <xref ref-type="fig" rid="F8">8A, C</xref>, <xref ref-type="fig" rid="F11">11F, G</xref>), femur I with three prolateral spines, and femur II with one prolateral spine or none, tibiae I and II with six pairs of ventral spines; metatarsi I and II with tour pairs of ventral spines. Scutum (Figs <xref ref-type="fig" rid="F1">1A</xref>, <xref ref-type="fig" rid="F6">6A</xref>) covers nearly 1/2 of abdomen in males, but absent in females (Figs <xref ref-type="fig" rid="F4">4A</xref>, <xref ref-type="fig" rid="F11">11A</xref>).</p><p><bold><italic>Male palp</italic></bold> (Figs <xref ref-type="fig" rid="F2">2</xref>, <xref ref-type="fig" rid="F3">3</xref>, <xref ref-type="fig" rid="F9">9</xref>, <xref ref-type="fig" rid="F10">10</xref>): femur with a weak ventral extension; tibia with two well-developed apophyses, retrolateral apophysis very thick, as long as or shorter than tibia, dorsal apophysis hook-shaped, shorter than the retrolateral one; tegulum with a leaf-shaped subdistal apophysis and a blunt retrolateral apophysis; embolus short, shorter than subdistal tegular apophysis, with a round sperm pore, touching subdistal tegular apophysis.</p><fig id="F2" position="float" orientation="portrait"><object-id xmlns:xlink="http://www.w3.org/1999/xlink" content-type="doi" xlink:type="simple">10.3897/zookeys.1117.89211.figure2</object-id><object-id xmlns:xlink="http://www.w3.org/1999/xlink" content-type="arpha" xlink:type="simple">991B496D-BC3A-5B15-8312-90C2ADBA70A9</object-id><label>Figure 2.</label><caption><p><italic><tp:taxon-name><tp:taxon-name-part taxon-name-part-type="genus" reg="Edelithus">Edelithus</tp:taxon-name-part><tp:taxon-name-part taxon-name-part-type="species" reg="shenmiguo">shenmiguo</tp:taxon-name-part></tp:taxon-name></italic> sp. nov., male palps <bold>A</bold> holotype, prolateral view <bold>B</bold> same, ventral view <bold>C</bold> same, retrolateral view <bold>D</bold> same, dorsal view <bold>E</bold> paratype, prolateral view <bold>F</bold> same, ventral view <bold>G</bold> same, retrolateral view <bold>H, I</bold> tegulum, retrolateral view. Abbreviations: <abbrev xmlns:xlink="http://www.w3.org/1999/xlink" xlink:title="dorsal tibial apophysis" id="ABBRID0EMOAE" xlink:type="simple">DTA</abbrev> – dorsal tibial apophysis, <abbrev xmlns:xlink="http://www.w3.org/1999/xlink" xlink:title="embolus" id="ABBRID0EQOAE" xlink:type="simple">Em</abbrev> – embolus, <abbrev xmlns:xlink="http://www.w3.org/1999/xlink" xlink:title="femoral apophysis" id="ABBRID0EUOAE" xlink:type="simple">FA</abbrev> – femoral apophysis, <abbrev xmlns:xlink="http://www.w3.org/1999/xlink" xlink:title="retrolateral tegular apophysis" id="ABBRID0EYOAE" xlink:type="simple">rTA</abbrev> – retrolateral tegular apophysis, <abbrev xmlns:xlink="http://www.w3.org/1999/xlink" xlink:title="retrolateral tibial apophysis" id="ABBRID0E3OAE" xlink:type="simple">RTA</abbrev> – retrolateral tibial apophysis, <abbrev xmlns:xlink="http://www.w3.org/1999/xlink" xlink:title="sperm duct" id="ABBRID0EAPAE" xlink:type="simple">SD</abbrev> – sperm duct, <abbrev xmlns:xlink="http://www.w3.org/1999/xlink" xlink:title="subdistal tegular apophysis" id="ABBRID0EEPAE" xlink:type="simple">sTA</abbrev> – subdistal tegular apophysis. Scale bars: 0.1 mm.</p></caption><graphic xmlns:xlink="http://www.w3.org/1999/xlink" xlink:href="zookeys-1117-071_article-89211__-g002.jpg" position="float" orientation="portrait" xlink:type="simple" id="oo_725881.jpg"><uri content-type="original_file" xlink:type="simple">https://binary.pensoft.net/fig/725881</uri></graphic></fig><p><bold><italic>Epigyne</italic></bold> (Figs <xref ref-type="fig" rid="F5">5</xref>, <xref ref-type="fig" rid="F12">12</xref>) with a pair of small copulatory openings, located posteriorly or subposteriorly; median septum absent or located posteriorly; bursae large, covering nearly 1/2 of epigynal plate, anteriorly located.</p></tp:treatment-sec><tp:treatment-sec sec-type="Composition" id="SECID0E3PAE"><title>Composition.</title><p><italic><tp:taxon-name><tp:taxon-name-part taxon-name-part-type="genus" reg="Edelithus">Edelithus</tp:taxon-name-part><tp:taxon-name-part taxon-name-part-type="species" reg="puer">puer</tp:taxon-name-part></tp:taxon-name></italic> sp. nov. and <italic><tp:taxon-name><tp:taxon-name-part taxon-name-part-type="genus" reg="Edelithus">E.</tp:taxon-name-part><tp:taxon-name-part taxon-name-part-type="species" reg="shenmiguo">shenmiguo</tp:taxon-name-part></tp:taxon-name></italic> sp. nov.</p></tp:treatment-sec><tp:treatment-sec sec-type="distribution" id="SECID0EYQAE"><title>Distribution.</title><p>China (Yunnan Province).</p></tp:treatment-sec><tp:treatment-sec><!--Section generated to contain objects referenced in tp:taxon-treatment.--><fig id="F4" position="float" orientation="portrait"><object-id xmlns:xlink="http://www.w3.org/1999/xlink" content-type="doi" xlink:type="simple">10.3897/zookeys.1117.89211.figure4</object-id><object-id xmlns:xlink="http://www.w3.org/1999/xlink" content-type="arpha" xlink:type="simple">AF1AC0F4-6811-56E8-A870-6F748601E183</object-id><label>Figure 4.</label><caption><p><italic><tp:taxon-name><tp:taxon-name-part taxon-name-part-type="genus" reg="Edelithus">Edelithus</tp:taxon-name-part><tp:taxon-name-part taxon-name-part-type="species" reg="shenmiguo">shenmiguo</tp:taxon-name-part></tp:taxon-name></italic> sp. nov., female <bold>A</bold> habitus, dorsal view <bold>B</bold> same, ventral view <bold>C</bold> same, lateral view <bold>D</bold> carapace, dorsal view, white arrow to cheliceral spine, black arrow to oval posterior median eyes without black annulations <bold>E</bold> same, ventral view <bold>F</bold> leg I, prolateral view, white arrows to prolateral spines on femur <bold>G</bold> Leg II, white arrow to prolateral spine on femur. Scale bars: 0.1 mm (<bold>A, B, D–G</bold>); 0.5 mm (<bold>C</bold>).</p></caption><graphic xmlns:xlink="http://www.w3.org/1999/xlink" xlink:href="zookeys-1117-071_article-89211__-g004.jpg" position="float" orientation="portrait" xlink:type="simple" id="oo_725883.jpg"><uri content-type="original_file" xlink:type="simple">https://binary.pensoft.net/fig/725883</uri></graphic></fig><fig id="F6" position="float" orientation="portrait"><object-id xmlns:xlink="http://www.w3.org/1999/xlink" content-type="doi" xlink:type="simple">10.3897/zookeys.1117.89211.figure6</object-id><object-id xmlns:xlink="http://www.w3.org/1999/xlink" content-type="arpha" xlink:type="simple">041D95A5-57D7-5212-80CC-216A5431BBA0</object-id><label>Figure 6.</label><caption><p><italic><tp:taxon-name><tp:taxon-name-part taxon-name-part-type="genus" reg="Edelithus">Edelithus</tp:taxon-name-part><tp:taxon-name-part taxon-name-part-type="species" reg="puer">puer</tp:taxon-name-part></tp:taxon-name></italic> sp. nov., male <bold>A</bold> habitus, dorsal view <bold>B</bold> same, ventral view <bold>C</bold> same, lateral view <bold>D</bold> carapace, dorsal view, white arrows to cheliceral spines, black arrow to oval posterior median eyes without black annulations <bold>E</bold> endites, labium and sternum, ventral view <bold>F</bold> left leg I, prolateral view, black arrows to prolateral spines on femur <bold>G</bold> left leg II, black arrow to prolateral spine on femur. Scale bars: 0.1 mm (<bold>A, B, D–G</bold>); 0.5 mm (<bold>C</bold>).</p></caption><graphic xmlns:xlink="http://www.w3.org/1999/xlink" xlink:href="zookeys-1117-071_article-89211__-g006.jpg" position="float" orientation="portrait" xlink:type="simple" id="oo_725885.jpg"><uri content-type="original_file" xlink:type="simple">https://binary.pensoft.net/fig/725885</uri></graphic></fig><fig id="F11" position="float" orientation="portrait"><object-id xmlns:xlink="http://www.w3.org/1999/xlink" content-type="doi" xlink:type="simple">10.3897/zookeys.1117.89211.figure11</object-id><object-id xmlns:xlink="http://www.w3.org/1999/xlink" content-type="arpha" xlink:type="simple">721AFA1C-CBEB-5DB0-9A48-07A06246F722</object-id><label>Figure 11.</label><caption><p><italic><tp:taxon-name><tp:taxon-name-part taxon-name-part-type="genus" reg="Edelithus">Edelithus</tp:taxon-name-part><tp:taxon-name-part taxon-name-part-type="species" reg="puer">puer</tp:taxon-name-part></tp:taxon-name></italic> sp. nov., male <bold>A</bold> habitus, dorsal view <bold>B</bold> same, ventral view <bold>C</bold> same, lateral view <bold>D</bold> carapace, dorsal view, white arrow to cheliceral spine, black arrow to oval posterior median eyes without black annulations <bold>E</bold> same, ventral view <bold>F</bold> leg I, prolateral view, black arrows to prolateral spines on femur <bold>G</bold> leg II, prolateral view. Scale bars: 0.1 mm (<bold>A, B, D–G</bold>); 0.5 mm (<bold>C</bold>).</p></caption><graphic xmlns:xlink="http://www.w3.org/1999/xlink" xlink:href="zookeys-1117-071_article-89211__-g011.jpg" position="float" orientation="portrait" xlink:type="simple" id="oo_725890.jpg"><uri content-type="original_file" xlink:type="simple">https://binary.pensoft.net/fig/725890</uri></graphic></fig><fig id="F8" position="float" orientation="portrait"><object-id xmlns:xlink="http://www.w3.org/1999/xlink" content-type="doi" xlink:type="simple">10.3897/zookeys.1117.89211.figure8</object-id><object-id xmlns:xlink="http://www.w3.org/1999/xlink" content-type="arpha" xlink:type="simple">F8C48FF3-D5F4-5E78-9429-C3C7D0E5C7EB</object-id><label>Figure 8.</label><caption><p>SEM micrographs of <italic><tp:taxon-name><tp:taxon-name-part taxon-name-part-type="genus" reg="Edelithus">Edelithus</tp:taxon-name-part><tp:taxon-name-part taxon-name-part-type="species" reg="puer">puer</tp:taxon-name-part></tp:taxon-name></italic> sp. nov., male <bold>A</bold> eyes and chelicerae, dorsal view, white arrows to cheliceral spines <bold>B</bold> chelicerae, endites, and labium, ventral view <bold>C</bold> chelicera, prolateral view <bold>D</bold> same, ventral view <bold>E</bold> same, ventral view, close-up, white arrows to details of teeth. Abbreviations: <abbrev xmlns:xlink="http://www.w3.org/1999/xlink" xlink:title="promarginal escort seta" id="ABBRID0E6UAG" xlink:type="simple">PES</abbrev> – promarginal escort seta, <abbrev xmlns:xlink="http://www.w3.org/1999/xlink" xlink:title="promarginal rake seta" id="ABBRID0EDVAG" xlink:type="simple">PRS</abbrev> – promarginal rake setae, <abbrev xmlns:xlink="http://www.w3.org/1999/xlink" xlink:title="retromarginal escort seta" id="ABBRID0EHVAG" xlink:type="simple">RES</abbrev> – retromarginal escort seta, <abbrev xmlns:xlink="http://www.w3.org/1999/xlink" xlink:title="slit sensillum" id="ABBRID0ELVAG" xlink:type="simple">SS</abbrev> – slit sensillum, <abbrev xmlns:xlink="http://www.w3.org/1999/xlink" xlink:title="whisker seta" id="ABBRID0EPVAG" xlink:type="simple">WS</abbrev> – whisker setae.</p></caption><graphic xmlns:xlink="http://www.w3.org/1999/xlink" xlink:href="zookeys-1117-071_article-89211__-g008.jpg" position="float" orientation="portrait" xlink:type="simple" id="oo_725887.jpg"><uri content-type="original_file" xlink:type="simple">https://binary.pensoft.net/fig/725887</uri></graphic></fig><fig id="F3" position="float" orientation="portrait"><object-id xmlns:xlink="http://www.w3.org/1999/xlink" content-type="doi" xlink:type="simple">10.3897/zookeys.1117.89211.figure3</object-id><object-id xmlns:xlink="http://www.w3.org/1999/xlink" content-type="arpha" xlink:type="simple">A154AC0F-CF5F-5A46-83C0-A8DB1DCC437D</object-id><label>Figure 3.</label><caption><p>SEM micrographs of <italic><tp:taxon-name><tp:taxon-name-part taxon-name-part-type="genus" reg="Edelithus">Edelithus</tp:taxon-name-part><tp:taxon-name-part taxon-name-part-type="species" reg="shenmiguo">shenmiguo</tp:taxon-name-part></tp:taxon-name></italic> sp. nov., male palp <bold>A</bold> femur, prolateral view <bold>B</bold> ventral view, detail of tegular end <bold>C</bold> femur, ventral view <bold>D</bold> retrolateral view <bold>E</bold> retrolateral view, detail of retrolateral tibial apophysis <bold>F</bold> retrolateral view, detail of tegulum <bold>G</bold> same, detail of tegular end <bold>H</bold> same, detail of tibial apophyses. Abbreviations: <abbrev xmlns:xlink="http://www.w3.org/1999/xlink" xlink:title="distal tegular apophysis" id="ABBRID0E5WAE" xlink:type="simple">dTA</abbrev> – distal tegular apophysis, <abbrev xmlns:xlink="http://www.w3.org/1999/xlink" xlink:title="dorsal tibial apophysis" id="ABBRID0ECXAE" xlink:type="simple">DTA</abbrev> – dorsal tibial apophysis, <abbrev xmlns:xlink="http://www.w3.org/1999/xlink" xlink:title="embolus" id="ABBRID0EGXAE" xlink:type="simple">Em</abbrev> – embolus, <abbrev xmlns:xlink="http://www.w3.org/1999/xlink" xlink:title="femoral apophysis" id="ABBRID0EKXAE" xlink:type="simple">FA</abbrev> – femoral apophysis, <abbrev xmlns:xlink="http://www.w3.org/1999/xlink" xlink:title="retrolateral tibial apophysis" id="ABBRID0EOXAE" xlink:type="simple">RTA</abbrev> – retrolateral tibial apophysis, <abbrev xmlns:xlink="http://www.w3.org/1999/xlink" xlink:title="sperm duct" id="ABBRID0ESXAE" xlink:type="simple">SD</abbrev> – sperm duct, <abbrev xmlns:xlink="http://www.w3.org/1999/xlink" xlink:title="subdistal tegular apophysis" id="ABBRID0EWXAE" xlink:type="simple">sTA</abbrev> – subdistal tegular apophysis.</p></caption><graphic xmlns:xlink="http://www.w3.org/1999/xlink" xlink:href="zookeys-1117-071_article-89211__-g003.jpg" position="float" orientation="portrait" xlink:type="simple" id="oo_725882.jpg"><uri content-type="original_file" xlink:type="simple">https://binary.pensoft.net/fig/725882</uri></graphic></fig><fig id="F9" position="float" orientation="portrait"><object-id xmlns:xlink="http://www.w3.org/1999/xlink" content-type="doi" xlink:type="simple">10.3897/zookeys.1117.89211.figure9</object-id><object-id xmlns:xlink="http://www.w3.org/1999/xlink" content-type="arpha" xlink:type="simple">4C49FF2E-8761-5C3F-9FA9-7D4D2F18DFB3</object-id><label>Figure 9.</label><caption><p>SEM micrographs of <italic><tp:taxon-name><tp:taxon-name-part taxon-name-part-type="genus" reg="Edelithus">Edelithus</tp:taxon-name-part><tp:taxon-name-part taxon-name-part-type="species" reg="puer">puer</tp:taxon-name-part></tp:taxon-name></italic> sp. nov., male <bold>A</bold> left leg I, white arrows to detail of prolateral spines, prolateral view <bold>B</bold> same, tarsal claws, prolateral view <bold>C</bold> left leg II, white arrow to detail of prolateral spine, prolateral view <bold>D</bold> same, detail of claw tuft setae <bold>E</bold> left leg III, detail of metatarsal preening brush, prolateral view <bold>F</bold> left leg IV, metatarsus-tarsus joint, prolateral view <bold>G</bold> same, detail of tarsal end, prolateral view <bold>H</bold> same, tarsus, detail of the tarsal organ, prolateral view, slightly dorsal <bold>I</bold> same, tarsal claw and claw tuft setae, prolateral view <bold>J</bold> left femur II, prolateral view. Abbreviations: <abbrev xmlns:xlink="http://www.w3.org/1999/xlink" xlink:title="metatarsal preening brush" id="ABBRID0EOXAG" xlink:type="simple">CS</abbrev> – chemosensory seta, <abbrev xmlns:xlink="http://www.w3.org/1999/xlink" xlink:title="lyriform organ" id="ABBRID0ESXAG" xlink:type="simple">LO</abbrev> – lyriform organ, <abbrev xmlns:xlink="http://www.w3.org/1999/xlink" xlink:title="metatarsal preening brush" id="ABBRID0EWXAG" xlink:type="simple">MPB</abbrev> – metatarsal preening brush, <abbrev xmlns:xlink="http://www.w3.org/1999/xlink" xlink:title="metatarsal dorsal stopper" id="ABBRID0E1XAG" xlink:type="simple">MTS</abbrev> – metatarsal dorsal stopper, <abbrev xmlns:xlink="http://www.w3.org/1999/xlink" xlink:title="slit sensillum" id="ABBRID0E5XAG" xlink:type="simple">SS</abbrev> – slit sensillum, <abbrev xmlns:xlink="http://www.w3.org/1999/xlink" xlink:title="tenent setae" id="ABBRID0ECYAG" xlink:type="simple">TS</abbrev> – tenent setae.</p></caption><graphic xmlns:xlink="http://www.w3.org/1999/xlink" xlink:href="zookeys-1117-071_article-89211__-g009.jpg" position="float" orientation="portrait" xlink:type="simple" id="oo_725888.jpg"><uri content-type="original_file" xlink:type="simple">https://binary.pensoft.net/fig/725888</uri></graphic></fig><fig id="F10" position="float" orientation="portrait"><object-id xmlns:xlink="http://www.w3.org/1999/xlink" content-type="doi" xlink:type="simple">10.3897/zookeys.1117.89211.figure10</object-id><object-id xmlns:xlink="http://www.w3.org/1999/xlink" content-type="arpha" xlink:type="simple">50BD5A1B-2A07-5886-A12D-B678CF87FB2D</object-id><label>Figure 10.</label><caption><p>SEM micrographs of <italic><tp:taxon-name><tp:taxon-name-part taxon-name-part-type="genus" reg="Edelithus">Edelithus</tp:taxon-name-part><tp:taxon-name-part taxon-name-part-type="species" reg="puer">puer</tp:taxon-name-part></tp:taxon-name></italic> sp. nov., male palp <bold>A</bold> prolateral view, slightly ventral <bold>B</bold> same, detail of embolus <bold>C</bold> ventral view <bold>D</bold> same, detail of subdistal tegular apophysis <bold>E</bold> femur, retrolateral view <bold>F</bold> retrolateral view <bold>G</bold> same, detail of retrolateral tibial apophysis <bold>H</bold> same, detail of tegular end <bold>I</bold> dorsal view. Abbreviations: <abbrev xmlns:xlink="http://www.w3.org/1999/xlink" xlink:title="dorsal tibial apophysis" id="ABBRID0EQZAG" xlink:type="simple">DTA</abbrev> – dorsal tibial apophysis, <abbrev xmlns:xlink="http://www.w3.org/1999/xlink" xlink:title="embolus" id="ABBRID0EUZAG" xlink:type="simple">Em</abbrev> – embolus, <abbrev xmlns:xlink="http://www.w3.org/1999/xlink" xlink:title="femoral apophysis" id="ABBRID0EYZAG" xlink:type="simple">FA</abbrev> – femoral apophysis, <abbrev xmlns:xlink="http://www.w3.org/1999/xlink" xlink:title="retrolateral tegular apophysis" id="ABBRID0E3ZAG" xlink:type="simple">rTA</abbrev> – retrolateral tegular apophysis, <abbrev xmlns:xlink="http://www.w3.org/1999/xlink" xlink:title="retrolateral tibial apophysis" id="ABBRID0EA1AG" xlink:type="simple">RTA</abbrev> – retrolateral tibial apophysis, <abbrev xmlns:xlink="http://www.w3.org/1999/xlink" xlink:title="subdistal tegular apophysis" id="ABBRID0EE1AG" xlink:type="simple">sTA</abbrev> – subdistal tegular apophysis.</p></caption><graphic xmlns:xlink="http://www.w3.org/1999/xlink" xlink:href="zookeys-1117-071_article-89211__-g010.jpg" position="float" orientation="portrait" xlink:type="simple" id="oo_725889.jpg"><uri content-type="original_file" xlink:type="simple">https://binary.pensoft.net/fig/725889</uri></graphic></fig><fig id="F5" position="float" orientation="portrait"><object-id xmlns:xlink="http://www.w3.org/1999/xlink" content-type="doi" xlink:type="simple">10.3897/zookeys.1117.89211.figure5</object-id><object-id xmlns:xlink="http://www.w3.org/1999/xlink" content-type="arpha" xlink:type="simple">922479FF-8554-5836-81BA-1B98D899F6B6</object-id><label>Figure 5.</label><caption><p><italic><tp:taxon-name><tp:taxon-name-part taxon-name-part-type="genus" reg="Edelithus">Edelithus</tp:taxon-name-part><tp:taxon-name-part taxon-name-part-type="species" reg="shenmiguo">shenmiguo</tp:taxon-name-part></tp:taxon-name></italic> sp. nov., female <bold>A</bold> epigyne, ventral view <bold>B</bold> same, dorsal view <bold>C</bold> same, ventral view <bold>D</bold> same, dorsal view. Abbreviations: <abbrev xmlns:xlink="http://www.w3.org/1999/xlink" xlink:title="bursa" id="ABBRID0EZDAG" xlink:type="simple">Bu</abbrev> – bursa, <abbrev xmlns:xlink="http://www.w3.org/1999/xlink" xlink:title="copulatory duct" id="ABBRID0E4DAG" xlink:type="simple">CD</abbrev> – copulatory duct, <abbrev xmlns:xlink="http://www.w3.org/1999/xlink" xlink:title="copulatory opening" id="ABBRID0EBEAG" xlink:type="simple">CO</abbrev> – copulatory opening, <abbrev xmlns:xlink="http://www.w3.org/1999/xlink" xlink:title="connecting tube" id="ABBRID0EFEAG" xlink:type="simple">CT</abbrev> – connecting tube, <abbrev xmlns:xlink="http://www.w3.org/1999/xlink" xlink:title="fertilization duct" id="ABBRID0EJEAG" xlink:type="simple">FD</abbrev> – fertilization duct, <abbrev xmlns:xlink="http://www.w3.org/1999/xlink" xlink:title="glandular appendage" id="ABBRID0ENEAG" xlink:type="simple">GA</abbrev> – glandular appendage, <abbrev xmlns:xlink="http://www.w3.org/1999/xlink" xlink:title="median septum" id="ABBRID0EREAG" xlink:type="simple">MS</abbrev> – median septum, <abbrev xmlns:xlink="http://www.w3.org/1999/xlink" xlink:title="spermathecae" id="ABBRID0EVEAG" xlink:type="simple">Spe</abbrev> – spermatheca. Scale bars: 0.1 mm.</p></caption><graphic xmlns:xlink="http://www.w3.org/1999/xlink" xlink:href="zookeys-1117-071_article-89211__-g005.jpg" position="float" orientation="portrait" xlink:type="simple" id="oo_725884.jpg"><uri content-type="original_file" xlink:type="simple">https://binary.pensoft.net/fig/725884</uri></graphic></fig><fig id="F12" position="float" orientation="portrait"><object-id xmlns:xlink="http://www.w3.org/1999/xlink" content-type="doi" xlink:type="simple">10.3897/zookeys.1117.89211.figure12</object-id><object-id xmlns:xlink="http://www.w3.org/1999/xlink" content-type="arpha" xlink:type="simple">3F96C428-72D8-563E-A1BB-952B55299707</object-id><label>Figure 12.</label><caption><p><italic><tp:taxon-name><tp:taxon-name-part taxon-name-part-type="genus" reg="Edelithus">Edelithus</tp:taxon-name-part><tp:taxon-name-part taxon-name-part-type="species" reg="puer">puer</tp:taxon-name-part></tp:taxon-name></italic> sp. nov., female. <bold>A</bold> epigyne, ventral view <bold>B</bold> same, dorsal view <bold>C</bold> same, ventral view <bold>D</bold> same, dorsal view. Abbreviations: <abbrev xmlns:xlink="http://www.w3.org/1999/xlink" xlink:title="bursa" id="ABBRID0EYABG" xlink:type="simple">Bu</abbrev> – bursa, <abbrev xmlns:xlink="http://www.w3.org/1999/xlink" xlink:title="copulatory duct" id="ABBRID0E3ABG" xlink:type="simple">CD</abbrev> – copulatory duct, <abbrev xmlns:xlink="http://www.w3.org/1999/xlink" xlink:title="copulatory opening" id="ABBRID0EABBG" xlink:type="simple">CO</abbrev> – copulatory opening, <abbrev xmlns:xlink="http://www.w3.org/1999/xlink" xlink:title="connecting tube" id="ABBRID0EEBBG" xlink:type="simple">CT</abbrev> – connecting tube, <abbrev xmlns:xlink="http://www.w3.org/1999/xlink" xlink:title="fertilization duct" id="ABBRID0EIBBG" xlink:type="simple">FD</abbrev> – fertilization duct, <abbrev xmlns:xlink="http://www.w3.org/1999/xlink" xlink:title="glandular appendage" id="ABBRID0EMBBG" xlink:type="simple">GA</abbrev> – glandular appendage, <abbrev xmlns:xlink="http://www.w3.org/1999/xlink" xlink:title="spermathecae" id="ABBRID0EQBBG" xlink:type="simple">Spe</abbrev> – spermatheca. Scale bars: 0.1 mm.</p></caption><graphic xmlns:xlink="http://www.w3.org/1999/xlink" xlink:href="zookeys-1117-071_article-89211__-g012.jpg" position="float" orientation="portrait" xlink:type="simple" id="oo_725891.jpg"><uri content-type="original_file" xlink:type="simple">https://binary.pensoft.net/fig/725891</uri></graphic></fig><fig id="F7" position="float" orientation="portrait"><object-id xmlns:xlink="http://www.w3.org/1999/xlink" content-type="doi" xlink:type="simple">10.3897/zookeys.1117.89211.figure7</object-id><object-id xmlns:xlink="http://www.w3.org/1999/xlink" content-type="arpha" xlink:type="simple">75E318E6-FBBC-59D5-B84C-13B17D6206F6</object-id><label>Figure 7.</label><caption><p><italic><tp:taxon-name><tp:taxon-name-part taxon-name-part-type="genus" reg="Edelithus">Edelithus</tp:taxon-name-part><tp:taxon-name-part taxon-name-part-type="species" reg="puer">puer</tp:taxon-name-part></tp:taxon-name></italic> sp. nov., male palps <bold>A</bold> holotype, prolateral view <bold>B</bold> same, ventral view <bold>C, D</bold> same, retrolateral view <bold>E</bold> same, dorsal view <bold>F</bold> tegulum of paratype, retrolateral view. Abbreviations: <abbrev xmlns:xlink="http://www.w3.org/1999/xlink" xlink:title="dorsal tibial apophysis" id="ABBRID0EBTAG" xlink:type="simple">DTA</abbrev> – dorsal tibial apophysis, <abbrev xmlns:xlink="http://www.w3.org/1999/xlink" xlink:title="embolus" id="ABBRID0EFTAG" xlink:type="simple">Em</abbrev> – embolus, <abbrev xmlns:xlink="http://www.w3.org/1999/xlink" xlink:title="femoral apophysis" id="ABBRID0EJTAG" xlink:type="simple">FA</abbrev> – femoral apophysis, <abbrev xmlns:xlink="http://www.w3.org/1999/xlink" xlink:title="retrolateral tegular apophysis" id="ABBRID0ENTAG" xlink:type="simple">rTA</abbrev> – retrolateral tegular apophysis, <abbrev xmlns:xlink="http://www.w3.org/1999/xlink" xlink:title="retrolateral tibial apophysis" id="ABBRID0ERTAG" xlink:type="simple">RTA</abbrev> – retrolateral tibial apophysis, <abbrev xmlns:xlink="http://www.w3.org/1999/xlink" xlink:title="sperm duct" id="ABBRID0EVTAG" xlink:type="simple">SD</abbrev> – sperm duct, <abbrev xmlns:xlink="http://www.w3.org/1999/xlink" xlink:title="subdistal tegular apophysis" id="ABBRID0EZTAG" xlink:type="simple">sTA</abbrev> – subdistal tegular apophysis. Scale bars: 0.1 mm.</p></caption><graphic xmlns:xlink="http://www.w3.org/1999/xlink" xlink:href="zookeys-1117-071_article-89211__-g007.jpg" position="float" orientation="portrait" xlink:type="simple" id="oo_725886.jpg"><uri content-type="original_file" xlink:type="simple">https://binary.pensoft.net/fig/725886</uri></graphic></fig></tp:treatment-sec><ref-list><ref id="B2"><mixed-citation xmlns:xlink="http://www.w3.org/1999/xlink" xlink:type="simple"><person-group><name name-style="western"><surname>Kamura</surname><given-names>T</given-names></name></person-group> (<year>2021</year>) <article-title>Three new genera of the family <tp:taxon-name><tp:taxon-name-part taxon-name-part-type="family">Phrurolithidae</tp:taxon-name-part></tp:taxon-name> (<tp:taxon-name><tp:taxon-name-part taxon-name-part-type="order">Araneae</tp:taxon-name-part></tp:taxon-name>) from East Asia.</article-title><source>Acta Arachnologica</source><volume>70</volume>(<issue>2</issue>): <fpage>117</fpage>–<lpage>130</lpage>. <ext-link xlink:type="simple" ext-link-type="doi" xlink:href="10.2476/asjaa.70.117">https://doi.org/10.2476/asjaa.70.117</ext-link></mixed-citation></ref><ref id="B7"><mixed-citation xmlns:xlink="http://www.w3.org/1999/xlink" xlink:type="simple"><person-group><name name-style="western"><surname>Wang</surname><given-names>L</given-names></name><name name-style="western"><surname>Chen</surname><given-names>H</given-names></name><name name-style="western"><surname>Zhou</surname><given-names>K</given-names></name><name name-style="western"><surname>Zhang</surname><given-names>F</given-names></name><name name-style="western"><surname>Zhang</surname><given-names>Z</given-names></name></person-group> (<year>2015</year>) <article-title>Diversity of spiders in Fanjing Mountain Nature Reserve, Guizhou, China, I: Six new species of <tp:taxon-name><tp:taxon-name-part taxon-name-part-type="family">Phrurolithidae</tp:taxon-name-part></tp:taxon-name> (<tp:taxon-name><tp:taxon-name-part taxon-name-part-type="order">Araneae</tp:taxon-name-part></tp:taxon-name>).</article-title><source>Zootaxa</source><volume>4012</volume>(<issue>3</issue>): <fpage>447</fpage>–<lpage>464</lpage>. <ext-link xlink:type="simple" ext-link-type="doi" xlink:href="10.11646/zootaxa.4012.3.2">https://doi.org/10.11646/zootaxa.4012.3.2</ext-link></mixed-citation></ref><ref id="B5"><mixed-citation xmlns:xlink="http://www.w3.org/1999/xlink" xlink:type="simple"><person-group><name name-style="western"><surname>Liu</surname><given-names>K</given-names></name><name name-style="western"><surname>Li</surname><given-names>S</given-names></name><name name-style="western"><surname>Zhang</surname><given-names>X</given-names></name><name name-style="western"><surname>Ying</surname><given-names>Y</given-names></name><name name-style="western"><surname>Meng</surname><given-names>Z</given-names></name><name name-style="western"><surname>Fei</surname><given-names>M</given-names></name><name name-style="western"><surname>Li</surname><given-names>W</given-names></name><name name-style="western"><surname>Xiao</surname><given-names>Y</given-names></name><name name-style="western"><surname>Xu</surname><given-names>X</given-names></name></person-group> (<year>2022</year>) <article-title>Unknown species from China: the case of phrurolithid spiders (<tp:taxon-name><tp:taxon-name-part taxon-name-part-type="order">Araneae</tp:taxon-name-part></tp:taxon-name>, <tp:taxon-name><tp:taxon-name-part taxon-name-part-type="family">Phrurolithidae</tp:taxon-name-part></tp:taxon-name>).</article-title><source>Zoological Research</source><volume>43</volume>(<issue>3</issue>): <fpage>352</fpage>–<lpage>355</lpage>. [Suppl. I 1–5(Suppl. II): 1–223] <ext-link xlink:type="simple" ext-link-type="doi" xlink:href="10.11646/zootaxa.4613.2.4">https://doi.org/10.11646/zootaxa.4613.2.4</ext-link></mixed-citation></ref><ref id="B11"><mixed-citation xmlns:xlink="http://www.w3.org/1999/xlink" xlink:type="simple"><person-group><name name-style="western"><surname>Zamani</surname><given-names>A</given-names></name><name name-style="western"><surname>Marusik</surname><given-names>YM</given-names></name></person-group> (<year>2020</year>) <article-title>A survey of <tp:taxon-name><tp:taxon-name-part taxon-name-part-type="family">Phrurolithidae</tp:taxon-name-part></tp:taxon-name> (<tp:taxon-name><tp:taxon-name-part taxon-name-part-type="class">Arachnida</tp:taxon-name-part></tp:taxon-name>: <tp:taxon-name><tp:taxon-name-part taxon-name-part-type="order">Araneae</tp:taxon-name-part></tp:taxon-name>) in southern Caucasus, Iran and Central Asia.</article-title><source>Zootaxa</source><volume>4758</volume>(<issue>2</issue>): <fpage>311</fpage>–<lpage>329</lpage>. <ext-link xlink:type="simple" ext-link-type="doi" xlink:href="10.11646/zootaxa.4758.2.6">https://doi.org/10.11646/zootaxa.4758.2.6</ext-link></mixed-citation></ref><ref id="B6"><mixed-citation xmlns:xlink="http://www.w3.org/1999/xlink" xlink:type="simple"><person-group><name name-style="western"><surname>Ramírez</surname><given-names>MJ</given-names></name></person-group> (<year>2014</year>) <article-title>The morphology and phylogeny of dionychan spiders (<tp:taxon-name><tp:taxon-name-part taxon-name-part-type="order">Araneae</tp:taxon-name-part></tp:taxon-name>: <tp:taxon-name><tp:taxon-name-part taxon-name-part-type="suborder">Araneomorphae</tp:taxon-name-part></tp:taxon-name>).</article-title><source>Bulletin of the American Museum of Natural History</source><volume>390</volume>: <fpage>1</fpage>–<lpage>374</lpage>. <ext-link xlink:type="simple" ext-link-type="doi" xlink:href="10.1206/821.1">https://doi.org/10.1206/821.1</ext-link></mixed-citation></ref></ref-list></tp:taxon-treatment>
