# Supplementary material for: ﻿One new genus and two new species of the spider family Phrurolithidae (Arachnida, Araneae) from Xishuangbanna Tropical Botanical Garden, Southwest China
Source: Zookeys. 2022 Aug 11;1117:71–94. doi: 10.3897/zookeys.1117.89211 (PMC9848634; doi:10.3897/zookeys.1117.89211)
Supplement: XML Treatment for Edelithus puer [file zookeys.1117.89211-treatment2.xml]

<!DOCTYPE tp:taxon-treatment
  PUBLIC "-//TaxonX//DTD Taxonomic Treatment Publishing DTD v0 20100105//EN" "tax-treatment-NSO.dtd">
<tp:taxon-treatment xmlns:tp="http://www.plazi.org/taxpub"><tp:treatment-meta><kwd-group><label>Taxon classification</label><kwd>
                <named-content content-type="kingdom">Animalia</named-content>
              </kwd><kwd>
                <named-content content-type="order">Araneae</named-content>
              </kwd><kwd>
                <named-content content-type="family">Phrurolithidae</named-content>
              </kwd></kwd-group><mixed-citation publication-type="journal"><person-group><name><surname>Liu</surname><given-names>Keke</given-names></name><name><surname>Ying</surname><given-names>Yuanhao</given-names></name><name><surname>Li</surname><given-names>Shuqiang</given-names></name></person-group><article-title>﻿One new genus and two new species of the spider family <tp:taxon-name><tp:taxon-name-part taxon-name-part-type="family">Phrurolithidae</tp:taxon-name-part></tp:taxon-name> (<tp:taxon-name><tp:taxon-name-part taxon-name-part-type="class">Arachnida</tp:taxon-name-part></tp:taxon-name>, <tp:taxon-name><tp:taxon-name-part taxon-name-part-type="order">Araneae</tp:taxon-name-part></tp:taxon-name>) from Xishuangbanna Tropical Botanical Garden, Southwest China</article-title><source>Zookeys</source><day>11</day><month>08</month><year>2022</year><volume>1117</volume><fpage>71</fpage><lpage>94</lpage><pub-id pub-id-type="doi">10.3897/zookeys.1117.89211</pub-id></mixed-citation></tp:treatment-meta><tp:nomenclature><label>﻿</label><tp:taxon-name>
              <object-id xmlns:xlink="http://www.w3.org/1999/xlink" content-type="arpha" xlink:type="simple">FA7670D1-A2AE-5DB0-A1D4-03511C9F1D19</object-id>
              <tp:taxon-name-part taxon-name-part-type="genus" reg="Edelithus">Edelithus</tp:taxon-name-part>
              <tp:taxon-name-part taxon-name-part-type="species" reg="puer">puer</tp:taxon-name-part>
              <object-id xmlns:xlink="http://www.w3.org/1999/xlink" content-type="zoobank" xlink:type="simple">https://zoobank.org/73417E12-1129-408E-9A01-046FC40865FF</object-id>
            </tp:taxon-name><tp:taxon-authority>Liu &amp; Li</tp:taxon-authority><tp:taxon-status xmlns:xlink="http://www.w3.org/1999/xlink" xlink:type="simple">sp. nov.</tp:taxon-status><xref ref-type="fig" rid="F1">Figs 1</xref><xref ref-type="fig" rid="F2">, 2</xref><xref ref-type="fig" rid="F3">, 3</xref><xref ref-type="fig" rid="F4">, 4</xref><xref ref-type="fig" rid="F5">, 5</xref></tp:nomenclature><tp:treatment-sec sec-type="material" id="SECID0E2SAE"><title>Material examined.</title><p><bold><italic>Holotype</italic></bold> ♂ (Phu-147), <named-content xmlns:xlink="http://www.w3.org/1999/xlink" content-type="dwc:verbatimCoordinates" xlink:type="simple"><named-content content-type="geo-json" specific-use="{&#34;type&#34;:&#34;Point&#34;,&#34;coordinates&#34;:[101.283417,21.910117]}" id="NCID0EJTAE" xlink:type="simple">21°54.607'N, 101°17.005'E</named-content></named-content>, elevation ca 633 m, <abbrev xmlns:xlink="http://www.w3.org/1999/xlink" xlink:title="Xishuangbanna Tropical Botanical Garden in Yunnan Province" id="ABBRID0EOTAE" xlink:type="simple">XTBG</abbrev>, Menglun Township, Mengla County, Xishuangbanna, Yunnan Province, China, 4–11.IV.2007, G. Zheng leg. <bold><italic>Paratypes</italic></bold> 1 ♂, 2 ♀, the same data as holotype; 1 ♀, 4–11.IV.2007, other data as holotype (JSIII-2-18); 1 ♀, 10–20.VI.2007, other data as holotype (JSIII-1-20); 1 ♀, 1–15.VIII.2007, other data as holotype (JSIII-3-23); 3 ♂, 16–31.III.2007, other data as holotype (JSIII-5-16); 1 ♀, 10–20.VI.2007, other data as holotype (JSIII-2-20); 1 ♀, 16–31.V.2007, other data as holotype (JSIII-1-20); 2 ♂, 1–15.IV.2007, other data as holotype (JSIII-5-17); 5 ♂, 1 ♀, 1–15.IV.2007, other data as holotype (JSIII-2-17); 2 ♂, 1–15.IV.2007, other data as holotype (JSIII-4-17); 3 ♂, 2 juveniles, 1–15.IV.2007, other data as holotype (JSIII-3-17); 1 ♀, 19–26.V.2007, other data as holotype (JSIII-2-17); 1 ♀, 16–31.VI.2007, other data as holotype (JSIII-5-22); 3 ♀, 16–31.IV.2007, other data as holotype (JSIII-5-18); 2 ♀, 4–11.V.2007, other data as holotype (JSIII-3-18); 1 ♀, 4–11.V.2007, other data as holotype (JSIII-1-19); 1 ♀, 19–26.V.2007, other data as holotype (JSIII-2-17); 3 ♀, 16–31.IV.2007, other data as holotype (JSIII-3-22); 1 ♀, 4–11.V.2007, other data as holotype (JSIII-1-18); 1 ♀, 19–26.IV.2007, other data as holotype (JSIII-3-17); 1 ♀, 1–15.V.2007, other data as holotype (JSIII-5-19); 1 ♀, 10–20.VI.2007, other data as holotype (JSIII-3-20); 1 ♂, 16–31.IV.2007, other data as holotype (JSIII-4-18); 1 ♀, 16–31.V.2007, other data as holotype (JSIII-3-20); 1 ♀, 19–26.IV.2007, other data as holotype (JSIII-4-17); 2 ♀, 19–26.V.2007, other data as holotype (JSIII-2-19); 6 ♂, 1 ♀, 16–31.IV.2007, other data as holotype (JSIII-1-18); 1 ♀, 19–26.V.2007, other data as holotype (JSIII-4-19); 6 ♂, 1 ♀, 16–31.III.2007, other data as holotype (JSIII-1-16); 3 ♂, 16–31.III.2007, other data as holotype (JSIII-1-16); 2 ♂, 16–31.III.2007, other data as holotype (JSIII-3-16); 1 ♀, 1–15.V.2007, other data as holotype (JSIII-2-19); 1 ♀, 19–25.XI.2007, other data as holotype (JSIII-3-03); 4 ♂, 2 ♀, 1–15.IV.2007, other data as holotype (JSIII-1-17); 2 ♂, 1–15.III.2007, other data as holotype (JSIII-3-15); 1 ♂, 16–31.IV.2007, other data as holotype (JSIII-3-18); 1 ♂, 1 ♀, 16–31.IV.2007, other data as holotype (JSIII-2-18); 2 ♀, 16–31.VI.2007, <named-content xmlns:xlink="http://www.w3.org/1999/xlink" content-type="dwc:verbatimCoordinates" xlink:type="simple"><named-content content-type="geo-json" specific-use="{&#34;type&#34;:&#34;Point&#34;,&#34;coordinates&#34;:[101.274017,21.923800]}" id="NCID0EYTAE" xlink:type="simple">21°55.428'N, 101°16.441'E</named-content></named-content>, elevation ca 598 m, other data as holotype (CZI-3-22); 1 ♀, 16–31.VI.2007, other data as holotype (CZI-5-22); 1 ♀, 16–31.VI.2007, other data as holotype (CZI-2-22); 4 ♂, 16–31.VI.2007, <named-content xmlns:xlink="http://www.w3.org/1999/xlink" content-type="dwc:verbatimCoordinates" xlink:type="simple"><named-content content-type="geo-json" specific-use="{&#34;type&#34;:&#34;Point&#34;,&#34;coordinates&#34;:[101.283033,21.916400]}" id="NCID0EAUAE" xlink:type="simple">21°54.984'N, 101°16.982'E</named-content></named-content>, elevation ca 656 m, other data as holotype (JSIII-5-18); 1 ♀, 4–11.V.2007, other data as previous (JSII-3-18); 1 ♀, 10–20.VI.2007, other data as previous (JSII-2-20); 1 ♀, 16–31.VI.2007, other data as previous (JSIII-4-18); 2 ♂, 1–15.III.2007, other data as previous (JSII-5-15); 1 ♀, 1–15.V.2007, other data as previous (JSII-2-19); 3 ♀, 4–11.IV.2007, other data as previous (JSII-2-16); 5 ♂, 19–26.III.2007, other data as previous (JSII-4-15); 7 ♂, 1–15.IV.2007, other data as previous (JSII-2-17); 2 ♀, 1–15.V.2007, other data as previous (JSII-5-19); 4 ♂, 16–31.III.2007, other data as previous (JSII-4-16); 2 ♂, 1–15.III.2007, other data as previous (JSII-1-15); 2 ♀, 19–26.V.2007, other data as previous (JSII-4-19); 2 ♂, 16–31.III.2007, other data as previous (JSII-5-16); 2 ♂, 1–15.IV.2007, other data as previous (JSII-4-17); 6 ♂, 2 ♀, 16–31.IV.2007, other data as previous (JSII-3-18); 3 ♂, 1–15.IV.2007, other data as previous (JSII-1-17); 2 ♀, 4–11.V.2007, other data as previous (JSII-2-18); 1 ♀, 16–31.IV.2007, other data as previous (JSII-5-22); 3 ♀, 4–11.V.2007, other data as previous (JSII-4-18); 1 ♀, 19–26.V.2007, other data as previous (JSII-1-19); 2 ♀, 1–15.V.2007, other data as previous (JSII-1-19); 2 ♀, 16–31.IV.2007, other data as previous (JSII-4-22); 6 ♂, 16–31.III.2007, other data as previous (JSII-1-16); 2 ♂, 1 ♀, 16–31.IV.2007, other data as previous (JSII-2-18); 4 ♂, 16–31.III.2007, other data as previous (JSII-3-16); 6 ♂, 1–15.IV.2007, other data as previous (JSII-3-17); 3 ♀, 19–26.IV.2007, other data as previous (JSII-4-17); 2 ♀, 4–16.IV.2007, other data as previous (JSII-4-16); 1 ♀, 10–20.VI.2007, other data as previous (JSII-4-20); 1 ♀, 16–31.V.2007, other data as previous (JSII-3-20); 3 ♂, 1 ♀, 1–15.IV.2007, other data as previous (JSII-5-17); 1 ♀, 16–31.V.2007, other data as previous (JSII-5-20); 1 ♀, 19–26.IV.2007, other data as previous (JSII-1-17); 1 ♀, 19–26.IV.2007, other data as previous (JSII-2-17); 5 ♂, 16–31.III.2007, other data as previous (JSII-2-16); 3 ♀, 1–15.VI.2007, other data as previous (JSII-5-21); 1 ♀, 1–15.VII.2007, other data as previous (JSII-5-23); 2 ♀, 1–15.VI.2007, other data as previous (JSII-3-21); 1 ♀, 1–15.VI.2007, other data as previous (JSII-2-21); 2 ♀, 1–15.VII.2007, other data as previous (JSII-2-23); 1 ♂, 16–31.III.2007, <named-content xmlns:xlink="http://www.w3.org/1999/xlink" content-type="dwc:verbatimCoordinates" xlink:type="simple"><named-content content-type="geo-json" specific-use="{&#34;type&#34;:&#34;Point&#34;,&#34;coordinates&#34;:[101.282333,21.911967]}" id="NCID0EIUAE" xlink:type="simple">21°54.718'N, 101°16.940'E</named-content></named-content>, elevation ca 645 m, other data as holotype (JSI-4-16); 1 ♀, 19–26.IV.2007, other data as previous (JSI-3-17); 2 ♂, 1–15.III.2007, other data as previous (JSI-3-15); 1 ♂, 16–31.IV.2007, other data as previous (JSI-5-18); 4 ♂, 1–15.IV.2007, other data as previous (JSI-4-17); 4 ♀, 16–31. VII.2007, other data as previous (JSI-2-24); 2 ♂, 10–20.VI.2007, other data as previous (JSI-3-20); 2 ♀, 1–15.V.2007, other data as previous (JSI-2-19); 1 ♀, 1–15.IV.2007, other data as previous (JSI-4-21); 1 ♀, 10–20.IV.2007, other data as previous (JSI-1-20); 2 ♀, 1–15.VI.2007, other data as previous (JSI-2-21); 2 ♀, 1–15.VII.2007, other data as previous (JSI-2-23); 5 ♂, 16–31.III.2007, other data as previous (JSI-1-16); 1 ♂, 1–15.IV.2007, other data as previous (JSI-3-17); 2 ♀, 16–31.V.2007, other data as previous (JSI-5-20); 1 ♀, 16–24.X.2007, other data as previous (JSI-2-06); 3 ♂, 1 ♀, 16–31.V.2007, other data as previous (JSI-1-20); 1 ♀, 16–31.VII.2007, other data as previous (JSI-3-24); 1 ♀, 4–11.V.2007, other data as previous (JSI-2-18); 3 ♂, 1–15.IV.2007, other data as previous (JSI-5-17); 1 ♀, 16–31.VII.2007, other data as previous (JSI-5-24); 2 ♂, 2 ♀, 19–26.IV.2007, other data as previous (JSI-4-17); 1 ♀, 4–11.V.2007, other data as previous (JSI-3-18); 2 ♂, 1–15.III.2007, other data as previous (JSI-2-15); 1 ♂, 2 ♀, 16–31.V.2007, other data as previous (JSI-4-20); 1 ♀, 1–15.V.2007, other data as previous (JSI-5-19); 2 ♀, 4–11.IV.2007, other data as previous (JSI-1-16); 1 ♀, 19–26.IV.2007, other data as previous (JSI-2-17); 1 ♀, 19–26.V.2007, other data as previous (JSI-3-19); 1 ♂, 1 ♀, 16–31.V.2007, other data as previous (JSI-2-20); 1 ♀, 10–20.VI.2007, other data as previous (JSI-4-20); 1 ♀, 19–26.V.2007, other data as previous (JSI-2-19); 1 ♂, 1 ♀, 1–15.V.2007, other data as previous (JSI-1-19); 1 ♀, 4–11.IV.2007, other data as previous (JSI-2-16); 1 ♀, 10–20.VI.2007, other data as previous (JSI-2-20); 1 ♀, 16–31.IV.2007, other data as previous (JSI-4-18); 6 ♂, 1 ♀, 16–31.IV.2007, other data as previous (JSI-3-18); 5 ♂, 4 ♀, 16–31.IV.2007, other data as previous (JSI-2-18); 8 ♂, 16–31.III.2007, other data as previous (JSI-2-16); 4 ♂, 1–15.IV.2007, other data as previous (JSI-1-17); 5 ♂, 1 ♀, 16–31.III.2007, other data as previous (JSI-3-16); 10 ♂, 2 ♀, 1–15.IV.2007, other data as previous (JSI-2-17); 1 ♂, 16–31.V.2007, other data as previous (JSI-3-30); 1 ♀, 19–26.V.2007, other data as previous (JSI-4-19); 2 ♂, 2 ♀, 16–31.IV.2007, other data as previous (JSI-1-18).</p></tp:treatment-sec><tp:treatment-sec sec-type="etymology" id="SECID0ENUAE"><title>Etymology.</title><p>The specific name refers to a famous tea from Xishuangbanna, Pu’er tea, which is planted on the mountainsides of Xishuangbanna and has a long history in China; noun in apposition.</p></tp:treatment-sec><tp:treatment-sec sec-type="diagnosis" id="SECID0ESUAE"><title>Diagnosis.</title><p>The new species can be distinguished from <italic><tp:taxon-name><tp:taxon-name-part taxon-name-part-type="genus" reg="Edelithus">E.</tp:taxon-name-part><tp:taxon-name-part taxon-name-part-type="species" reg="shenmiguo">shenmiguo</tp:taxon-name-part></tp:taxon-name></italic> sp. nov. (Figs <xref ref-type="fig" rid="F9">9</xref>, <xref ref-type="fig" rid="F10">10</xref>, <xref ref-type="fig" rid="F12">12</xref>) by the retrolateral tegular apophysis with bent apex (vs straight) and the very short embolus lacking spine-like tip (vs the relatively long embolus with a spine-like tip) in male palp (Figs <xref ref-type="fig" rid="F2">2</xref>, <xref ref-type="fig" rid="F3">3</xref>) and the triangular median septum (vs absent), the stout copulatory ducts (vs slender) and the C-shaped spermathecae (vs oval) in female epigyne (Fig. <xref ref-type="fig" rid="F5">5</xref>).</p><fig id="F3" position="float" orientation="portrait"><object-id xmlns:xlink="http://www.w3.org/1999/xlink" content-type="doi" xlink:type="simple">10.3897/zookeys.1117.89211.figure3</object-id><object-id xmlns:xlink="http://www.w3.org/1999/xlink" content-type="arpha" xlink:type="simple">A154AC0F-CF5F-5A46-83C0-A8DB1DCC437D</object-id><label>Figure 3.</label><caption><p>SEM micrographs of <italic><tp:taxon-name><tp:taxon-name-part taxon-name-part-type="genus" reg="Edelithus">Edelithus</tp:taxon-name-part><tp:taxon-name-part taxon-name-part-type="species" reg="shenmiguo">shenmiguo</tp:taxon-name-part></tp:taxon-name></italic> sp. nov., male palp <bold>A</bold> femur, prolateral view <bold>B</bold> ventral view, detail of tegular end <bold>C</bold> femur, ventral view <bold>D</bold> retrolateral view <bold>E</bold> retrolateral view, detail of retrolateral tibial apophysis <bold>F</bold> retrolateral view, detail of tegulum <bold>G</bold> same, detail of tegular end <bold>H</bold> same, detail of tibial apophyses. Abbreviations: <abbrev xmlns:xlink="http://www.w3.org/1999/xlink" xlink:title="distal tegular apophysis" id="ABBRID0E5WAE" xlink:type="simple">dTA</abbrev> – distal tegular apophysis, <abbrev xmlns:xlink="http://www.w3.org/1999/xlink" xlink:title="dorsal tibial apophysis" id="ABBRID0ECXAE" xlink:type="simple">DTA</abbrev> – dorsal tibial apophysis, <abbrev xmlns:xlink="http://www.w3.org/1999/xlink" xlink:title="embolus" id="ABBRID0EGXAE" xlink:type="simple">Em</abbrev> – embolus, <abbrev xmlns:xlink="http://www.w3.org/1999/xlink" xlink:title="femoral apophysis" id="ABBRID0EKXAE" xlink:type="simple">FA</abbrev> – femoral apophysis, <abbrev xmlns:xlink="http://www.w3.org/1999/xlink" xlink:title="retrolateral tibial apophysis" id="ABBRID0EOXAE" xlink:type="simple">RTA</abbrev> – retrolateral tibial apophysis, <abbrev xmlns:xlink="http://www.w3.org/1999/xlink" xlink:title="sperm duct" id="ABBRID0ESXAE" xlink:type="simple">SD</abbrev> – sperm duct, <abbrev xmlns:xlink="http://www.w3.org/1999/xlink" xlink:title="subdistal tegular apophysis" id="ABBRID0EWXAE" xlink:type="simple">sTA</abbrev> – subdistal tegular apophysis.</p></caption><graphic xmlns:xlink="http://www.w3.org/1999/xlink" xlink:href="zookeys-1117-071_article-89211__-g003.jpg" position="float" orientation="portrait" xlink:type="simple" id="oo_725882.jpg"><uri content-type="original_file" xlink:type="simple">https://binary.pensoft.net/fig/725882</uri></graphic></fig></tp:treatment-sec><tp:treatment-sec sec-type="description" id="SECID0E6XAE"><title>Description.</title><p><bold>Male</bold> (holotype). Habitus as in Fig. <xref ref-type="fig" rid="F1">1A–C</xref>. Total length 1.95, carapace 0.99 long, 0.78 wide, abdomen 0.92 long, 0.65 wide. Eye sizes and interdistances (Fig. <xref ref-type="fig" rid="F1">1A, D</xref>): <abbrev xmlns:xlink="http://www.w3.org/1999/xlink" xlink:title="anterior median eye" id="ABBRID0EPYAE" xlink:type="simple">AME</abbrev> 0.04, <abbrev xmlns:xlink="http://www.w3.org/1999/xlink" xlink:title="anterior lateral eye" id="ABBRID0ETYAE" xlink:type="simple">ALE</abbrev> 0.06, <abbrev xmlns:xlink="http://www.w3.org/1999/xlink" xlink:title="posterior median eye" id="ABBRID0EXYAE" xlink:type="simple">PME</abbrev> 0.05, <abbrev xmlns:xlink="http://www.w3.org/1999/xlink" xlink:title="posterior lateral eye" id="ABBRID0E2YAE" xlink:type="simple">PLE</abbrev> 0.06; <abbrev xmlns:xlink="http://www.w3.org/1999/xlink" xlink:title="anterior median eye" id="ABBRID0E6YAE" xlink:type="simple">AME</abbrev>–<abbrev xmlns:xlink="http://www.w3.org/1999/xlink" xlink:title="anterior median eye" id="ABBRID0EDZAE" xlink:type="simple">AME</abbrev> 0.03, <abbrev xmlns:xlink="http://www.w3.org/1999/xlink" xlink:title="anterior median eye" id="ABBRID0EHZAE" xlink:type="simple">AME</abbrev>–<abbrev xmlns:xlink="http://www.w3.org/1999/xlink" xlink:title="anterior lateral eye" id="ABBRID0ELZAE" xlink:type="simple">ALE</abbrev> 0.01, <abbrev xmlns:xlink="http://www.w3.org/1999/xlink" xlink:title="posterior median eye" id="ABBRID0EPZAE" xlink:type="simple">PME</abbrev>–<abbrev xmlns:xlink="http://www.w3.org/1999/xlink" xlink:title="posterior median eye" id="ABBRID0ETZAE" xlink:type="simple">PME</abbrev> 0.04, <abbrev xmlns:xlink="http://www.w3.org/1999/xlink" xlink:title="posterior median eye" id="ABBRID0EXZAE" xlink:type="simple">PME</abbrev>–<abbrev xmlns:xlink="http://www.w3.org/1999/xlink" xlink:title="posterior lateral eye" id="ABBRID0E2ZAE" xlink:type="simple">PLE</abbrev> 0.04, <abbrev xmlns:xlink="http://www.w3.org/1999/xlink" xlink:title="anterior median eye" id="ABBRID0E6ZAE" xlink:type="simple">AME</abbrev>–<abbrev xmlns:xlink="http://www.w3.org/1999/xlink" xlink:title="posterior median eye" id="ABBRID0ED1AE" xlink:type="simple">PME</abbrev> 0.05, <abbrev xmlns:xlink="http://www.w3.org/1999/xlink" xlink:title="anterior median eye" id="ABBRID0EH1AE" xlink:type="simple">AME</abbrev>–<abbrev xmlns:xlink="http://www.w3.org/1999/xlink" xlink:title="posterior lateral eye" id="ABBRID0EL1AE" xlink:type="simple">PLE</abbrev> 0.09, <abbrev xmlns:xlink="http://www.w3.org/1999/xlink" xlink:title="anterior lateral eye" id="ABBRID0EP1AE" xlink:type="simple">ALE</abbrev>–<abbrev xmlns:xlink="http://www.w3.org/1999/xlink" xlink:title="anterior lateral eye" id="ABBRID0ET1AE" xlink:type="simple">ALE</abbrev> 0.13, <abbrev xmlns:xlink="http://www.w3.org/1999/xlink" xlink:title="posterior lateral eye" id="ABBRID0EX1AE" xlink:type="simple">PLE</abbrev>–<abbrev xmlns:xlink="http://www.w3.org/1999/xlink" xlink:title="posterior lateral eye" id="ABBRID0E21AE" xlink:type="simple">PLE</abbrev> 0.21, <abbrev xmlns:xlink="http://www.w3.org/1999/xlink" xlink:title="anterior lateral eye" id="ABBRID0E61AE" xlink:type="simple">ALE</abbrev>–<abbrev xmlns:xlink="http://www.w3.org/1999/xlink" xlink:title="posterior lateral eye" id="ABBRID0ED2AE" xlink:type="simple">PLE</abbrev> 0.03; <abbrev xmlns:xlink="http://www.w3.org/1999/xlink" xlink:title="posterior median eye" id="ABBRID0EH2AE" xlink:type="simple">PME</abbrev> separated by slightly less than their diameters. <abbrev xmlns:xlink="http://www.w3.org/1999/xlink" xlink:title="median ocular area" id="ABBRID0EL2AE" xlink:type="simple">MOA</abbrev> 0.14 long, frontal width 0.11, posterior width 0.13. Chelicerae (Fig. <xref ref-type="fig" rid="F1">1B, D, E</xref>) with three promarginal (median largest, distal smallest) and two retromarginal teeth (distal larger). Endites (Fig. <xref ref-type="fig" rid="F1">1B, E</xref>) slightly oblique, brush shaped, anterolateral area of endite with row of thick serrula and six long, thick setae. Labium wider than long, anteriorly with 10–12 setae. Sternum (Fig. <xref ref-type="fig" rid="F1">1E</xref>), longer than wide, lateral margin thickened, with weak precoxal triangles and lacking intercoxal extensions, posteriorly triangular, blunt end. Legs (Fig. <xref ref-type="fig" rid="F1">1</xref>): measurements: I 3.29 (0.90, 0.35, 0.84, 0.76, 0.44); II 3.85 (0.73, 0.48, 0.97, 0.99, 0.68); III 2.53 (0.66, 0.32, 0.48, 0.60, 0.47); IV 3.74 (0.96, 0.37, 0.84, 0.95, 0.62); spination: femora I d1, pv111, II d1, III d1, IV d1; tibiae I v222222, II v222221, metatarsi I v2221, II v2221. Scutum (Fig. <xref ref-type="fig" rid="F1">1A</xref>) nearly covering 1/2 of abdomen.</p><p><bold><italic>Colouration</italic></bold> (Fig. <xref ref-type="fig" rid="F1">1A–C</xref>). Carapace yellow, with radial, irregular light yellow-brown stripes submarginally and arc-shaped dark stripes around margin. <abbrev xmlns:xlink="http://www.w3.org/1999/xlink" xlink:title="anterior median eye" id="ABBRID0EO3AE" xlink:type="simple">AME</abbrev>, <abbrev xmlns:xlink="http://www.w3.org/1999/xlink" xlink:title="anterior lateral eye" id="ABBRID0ES3AE" xlink:type="simple">ALE</abbrev> and <abbrev xmlns:xlink="http://www.w3.org/1999/xlink" xlink:title="posterior lateral eye" id="ABBRID0EW3AE" xlink:type="simple">PLE</abbrev> with dark layer of black pigment around the eye cup, but <abbrev xmlns:xlink="http://www.w3.org/1999/xlink" xlink:title="posterior median eye" id="ABBRID0E13AE" xlink:type="simple">PME</abbrev> absent. Chelicerae, endites, and labium yellow. Sternum yellow, mottled around margin. Legs yellow, without dark stripes. Abdomen yellow-brown, mottled, with dark brown net-shaped stripes; venter yellow.</p><p><bold><italic>Palp</italic></bold> (Figs <xref ref-type="fig" rid="F2">2</xref>, <xref ref-type="fig" rid="F3">3</xref>). Femoral apophysis weak, with shallow groove and one strong dorsal spine near distal femur. Retrolateral tibial apophysis large, thick, finger-like, longer than tibia. Dorsal tibial apophysis longer than 1/2 length of retrolateral tibial apophysis, with broad base and a small hook-shaped tip, subdistal part with a strong constriction. Sperm duct V-shaped, reaching subposterior part of tegulum. Distal tegular apophysis lamellate, membranous, touching the base of embolus, covered by subdistal tegular apophysis in ventral view. Subdistal tegular apophysis gramineous leaf-shaped, membranous, slightly less than 1/2 of tegular length. Embolus very short, horn-like, less than 1/3 length of subdistal tegular apophysis, covered by subdistal tegular apophysis. Sperm opening round, located in subapical part.</p><p><bold>Female.</bold> Habitus as in Fig. <xref ref-type="fig" rid="F4">4</xref>. Total length 2.21, carapace 0.92 long, 0.75 wide, abdomen 1.27 long, 0.83 wide. As in male, except as noted. Eye sizes and interdistances (Fig. <xref ref-type="fig" rid="F4">4A, D</xref>): <abbrev xmlns:xlink="http://www.w3.org/1999/xlink" xlink:title="anterior median eye" id="ABBRID0EZ4AE" xlink:type="simple">AME</abbrev> 0.04, <abbrev xmlns:xlink="http://www.w3.org/1999/xlink" xlink:title="anterior lateral eye" id="ABBRID0E44AE" xlink:type="simple">ALE</abbrev> 0.07, <abbrev xmlns:xlink="http://www.w3.org/1999/xlink" xlink:title="posterior median eye" id="ABBRID0EB5AE" xlink:type="simple">PME</abbrev> 0.04, <abbrev xmlns:xlink="http://www.w3.org/1999/xlink" xlink:title="posterior lateral eye" id="ABBRID0EF5AE" xlink:type="simple">PLE</abbrev> 0.06, <abbrev xmlns:xlink="http://www.w3.org/1999/xlink" xlink:title="anterior median eye" id="ABBRID0EJ5AE" xlink:type="simple">AME</abbrev>–<abbrev xmlns:xlink="http://www.w3.org/1999/xlink" xlink:title="anterior median eye" id="ABBRID0EN5AE" xlink:type="simple">AME</abbrev> 0.02, <abbrev xmlns:xlink="http://www.w3.org/1999/xlink" xlink:title="anterior median eye" id="ABBRID0ER5AE" xlink:type="simple">AME</abbrev>–<abbrev xmlns:xlink="http://www.w3.org/1999/xlink" xlink:title="anterior lateral eye" id="ABBRID0EV5AE" xlink:type="simple">ALE</abbrev> 0.01, <abbrev xmlns:xlink="http://www.w3.org/1999/xlink" xlink:title="posterior median eye" id="ABBRID0EZ5AE" xlink:type="simple">PME</abbrev>–<abbrev xmlns:xlink="http://www.w3.org/1999/xlink" xlink:title="posterior median eye" id="ABBRID0E45AE" xlink:type="simple">PME</abbrev> 0.06, <abbrev xmlns:xlink="http://www.w3.org/1999/xlink" xlink:title="posterior median eye" id="ABBRID0EB6AE" xlink:type="simple">PME</abbrev>–<abbrev xmlns:xlink="http://www.w3.org/1999/xlink" xlink:title="posterior lateral eye" id="ABBRID0EF6AE" xlink:type="simple">PLE</abbrev> 0.04, <abbrev xmlns:xlink="http://www.w3.org/1999/xlink" xlink:title="anterior median eye" id="ABBRID0EJ6AE" xlink:type="simple">AME</abbrev>–<abbrev xmlns:xlink="http://www.w3.org/1999/xlink" xlink:title="posterior median eye" id="ABBRID0EN6AE" xlink:type="simple">PME</abbrev> 0.04, <abbrev xmlns:xlink="http://www.w3.org/1999/xlink" xlink:title="anterior median eye" id="ABBRID0ER6AE" xlink:type="simple">AME</abbrev>–<abbrev xmlns:xlink="http://www.w3.org/1999/xlink" xlink:title="posterior lateral eye" id="ABBRID0EV6AE" xlink:type="simple">PLE</abbrev> 0.09, <abbrev xmlns:xlink="http://www.w3.org/1999/xlink" xlink:title="anterior lateral eye" id="ABBRID0EZ6AE" xlink:type="simple">ALE</abbrev>–<abbrev xmlns:xlink="http://www.w3.org/1999/xlink" xlink:title="anterior lateral eye" id="ABBRID0E46AE" xlink:type="simple">ALE</abbrev> 0.12, <abbrev xmlns:xlink="http://www.w3.org/1999/xlink" xlink:title="posterior lateral eye" id="ABBRID0ECAAG" xlink:type="simple">PLE</abbrev>–<abbrev xmlns:xlink="http://www.w3.org/1999/xlink" xlink:title="posterior lateral eye" id="ABBRID0EGAAG" xlink:type="simple">PLE</abbrev> 0.20, <abbrev xmlns:xlink="http://www.w3.org/1999/xlink" xlink:title="anterior lateral eye" id="ABBRID0EKAAG" xlink:type="simple">ALE</abbrev>–<abbrev xmlns:xlink="http://www.w3.org/1999/xlink" xlink:title="posterior lateral eye" id="ABBRID0EOAAG" xlink:type="simple">PLE</abbrev> 0.03. <abbrev xmlns:xlink="http://www.w3.org/1999/xlink" xlink:title="median ocular area" id="ABBRID0ESAAG" xlink:type="simple">MOA</abbrev> 0.12 long, frontal width 0.10, posterior width 0.13. Leg (Fig. <xref ref-type="fig" rid="F4">4A, B</xref>) measurements: I 4.05 (1.07, 0.48, 1.04, 0.95, 0.51); II 2.61 (0.67, 0.35, 0.54, 0.60, 0.45); III 2.37 (0.63, 0.29, 0.45, 0.57, 0.43); IV 3.41 (0.89, 0.37, 0.74, 0.89, 1.060.52). Leg spination (Fig. <xref ref-type="fig" rid="F4">4</xref>): tibiae II v22222, metatarsi I v2222, II v2222.</p><fig id="F4" position="float" orientation="portrait"><object-id xmlns:xlink="http://www.w3.org/1999/xlink" content-type="doi" xlink:type="simple">10.3897/zookeys.1117.89211.figure4</object-id><object-id xmlns:xlink="http://www.w3.org/1999/xlink" content-type="arpha" xlink:type="simple">AF1AC0F4-6811-56E8-A870-6F748601E183</object-id><label>Figure 4.</label><caption><p><italic><tp:taxon-name><tp:taxon-name-part taxon-name-part-type="genus" reg="Edelithus">Edelithus</tp:taxon-name-part><tp:taxon-name-part taxon-name-part-type="species" reg="shenmiguo">shenmiguo</tp:taxon-name-part></tp:taxon-name></italic> sp. nov., female <bold>A</bold> habitus, dorsal view <bold>B</bold> same, ventral view <bold>C</bold> same, lateral view <bold>D</bold> carapace, dorsal view, white arrow to cheliceral spine, black arrow to oval posterior median eyes without black annulations <bold>E</bold> same, ventral view <bold>F</bold> leg I, prolateral view, white arrows to prolateral spines on femur <bold>G</bold> Leg II, white arrow to prolateral spine on femur. Scale bars: 0.1 mm (<bold>A, B, D–G</bold>); 0.5 mm (<bold>C</bold>).</p></caption><graphic xmlns:xlink="http://www.w3.org/1999/xlink" xlink:href="zookeys-1117-071_article-89211__-g004.jpg" position="float" orientation="portrait" xlink:type="simple" id="oo_725883.jpg"><uri content-type="original_file" xlink:type="simple">https://binary.pensoft.net/fig/725883</uri></graphic></fig><p><bold><italic>Colouration</italic></bold> (Fig. <xref ref-type="fig" rid="F4">4A, B</xref>). Lighter than male.</p><p><bold><italic>Epigyne</italic></bold> (Fig. <xref ref-type="fig" rid="F5">5</xref>). Epigynal plate slightly longer than wide, subposterolaterally with pair of round copulatory openings, posteriorly with triangular median septum. Copulatory ducts short and thick, slghtly shorter than spermathecae. Bursae large round, touching, covering nearly 1/2 of epigynal plate. Glandular appendages short, transversal, directed laterally, less than the length of copulatory ducts. Connecting tubes very short, nearly as long as glandular appendages. Spermathecae nearly C-shaped, widely separated by median septum. Fertilization ducts short, located posteriorly on spermathecae, directed anterolaterally.</p><fig id="F5" position="float" orientation="portrait"><object-id xmlns:xlink="http://www.w3.org/1999/xlink" content-type="doi" xlink:type="simple">10.3897/zookeys.1117.89211.figure5</object-id><object-id xmlns:xlink="http://www.w3.org/1999/xlink" content-type="arpha" xlink:type="simple">922479FF-8554-5836-81BA-1B98D899F6B6</object-id><label>Figure 5.</label><caption><p><italic><tp:taxon-name><tp:taxon-name-part taxon-name-part-type="genus" reg="Edelithus">Edelithus</tp:taxon-name-part><tp:taxon-name-part taxon-name-part-type="species" reg="shenmiguo">shenmiguo</tp:taxon-name-part></tp:taxon-name></italic> sp. nov., female <bold>A</bold> epigyne, ventral view <bold>B</bold> same, dorsal view <bold>C</bold> same, ventral view <bold>D</bold> same, dorsal view. Abbreviations: <abbrev xmlns:xlink="http://www.w3.org/1999/xlink" xlink:title="bursa" id="ABBRID0EZDAG" xlink:type="simple">Bu</abbrev> – bursa, <abbrev xmlns:xlink="http://www.w3.org/1999/xlink" xlink:title="copulatory duct" id="ABBRID0E4DAG" xlink:type="simple">CD</abbrev> – copulatory duct, <abbrev xmlns:xlink="http://www.w3.org/1999/xlink" xlink:title="copulatory opening" id="ABBRID0EBEAG" xlink:type="simple">CO</abbrev> – copulatory opening, <abbrev xmlns:xlink="http://www.w3.org/1999/xlink" xlink:title="connecting tube" id="ABBRID0EFEAG" xlink:type="simple">CT</abbrev> – connecting tube, <abbrev xmlns:xlink="http://www.w3.org/1999/xlink" xlink:title="fertilization duct" id="ABBRID0EJEAG" xlink:type="simple">FD</abbrev> – fertilization duct, <abbrev xmlns:xlink="http://www.w3.org/1999/xlink" xlink:title="glandular appendage" id="ABBRID0ENEAG" xlink:type="simple">GA</abbrev> – glandular appendage, <abbrev xmlns:xlink="http://www.w3.org/1999/xlink" xlink:title="median septum" id="ABBRID0EREAG" xlink:type="simple">MS</abbrev> – median septum, <abbrev xmlns:xlink="http://www.w3.org/1999/xlink" xlink:title="spermathecae" id="ABBRID0EVEAG" xlink:type="simple">Spe</abbrev> – spermatheca. Scale bars: 0.1 mm.</p></caption><graphic xmlns:xlink="http://www.w3.org/1999/xlink" xlink:href="zookeys-1117-071_article-89211__-g005.jpg" position="float" orientation="portrait" xlink:type="simple" id="oo_725884.jpg"><uri content-type="original_file" xlink:type="simple">https://binary.pensoft.net/fig/725884</uri></graphic></fig></tp:treatment-sec><tp:treatment-sec sec-type="comments" id="SECID0E5EAG"><title>Comments.</title><p>The detailed study of a large number of these specimens revealed that most specimens (ca 9/10) lack prolateral spine on femora I, but a few specimens (ca 1/10) with one prolateral spine which locate at the distal part of femora I.</p></tp:treatment-sec><tp:treatment-sec sec-type="distribution" id="SECID0EDFAG"><title>Distribution.</title><p>Known only from the type locality in Yunnan Province, China.</p></tp:treatment-sec><tp:treatment-sec><!--Section generated to contain objects referenced in tp:taxon-treatment.--><fig id="F1" position="float" orientation="portrait"><object-id xmlns:xlink="http://www.w3.org/1999/xlink" content-type="doi" xlink:type="simple">10.3897/zookeys.1117.89211.figure1</object-id><object-id xmlns:xlink="http://www.w3.org/1999/xlink" content-type="arpha" xlink:type="simple">5789BFCC-0DE3-52B5-B372-E4A852BA6270</object-id><label>Figure 1.</label><caption><p><italic><tp:taxon-name><tp:taxon-name-part taxon-name-part-type="genus" reg="Edelithus">Edelithus</tp:taxon-name-part><tp:taxon-name-part taxon-name-part-type="species" reg="shenmiguo">shenmiguo</tp:taxon-name-part></tp:taxon-name></italic> sp. nov., male <bold>A</bold> habitus, dorsal view <bold>B</bold> same, ventral view <bold>C</bold> same, lateral view <bold>D</bold> carapace, dorsal view, white arrow to cheliceral spine, black arrow to oval posterior median eyes without black annulations <bold>E</bold> same, ventral view <bold>F</bold> leg I, prolateral view, black arrows to prolateral spines on femur <bold>G</bold> leg II, white arrow to prolateral spine on femur. Scale bars: 0.1 mm (<bold>A, B, D–G</bold>), 0.5 mm (<bold>C</bold>).</p></caption><graphic xmlns:xlink="http://www.w3.org/1999/xlink" xlink:href="zookeys-1117-071_article-89211__-g001.jpg" position="float" orientation="portrait" xlink:type="simple" id="oo_725880.jpg"><uri content-type="original_file" xlink:type="simple">https://binary.pensoft.net/fig/725880</uri></graphic></fig><fig id="F2" position="float" orientation="portrait"><object-id xmlns:xlink="http://www.w3.org/1999/xlink" content-type="doi" xlink:type="simple">10.3897/zookeys.1117.89211.figure2</object-id><object-id xmlns:xlink="http://www.w3.org/1999/xlink" content-type="arpha" xlink:type="simple">991B496D-BC3A-5B15-8312-90C2ADBA70A9</object-id><label>Figure 2.</label><caption><p><italic><tp:taxon-name><tp:taxon-name-part taxon-name-part-type="genus" reg="Edelithus">Edelithus</tp:taxon-name-part><tp:taxon-name-part taxon-name-part-type="species" reg="shenmiguo">shenmiguo</tp:taxon-name-part></tp:taxon-name></italic> sp. nov., male palps <bold>A</bold> holotype, prolateral view <bold>B</bold> same, ventral view <bold>C</bold> same, retrolateral view <bold>D</bold> same, dorsal view <bold>E</bold> paratype, prolateral view <bold>F</bold> same, ventral view <bold>G</bold> same, retrolateral view <bold>H, I</bold> tegulum, retrolateral view. Abbreviations: <abbrev xmlns:xlink="http://www.w3.org/1999/xlink" xlink:title="dorsal tibial apophysis" id="ABBRID0EMOAE" xlink:type="simple">DTA</abbrev> – dorsal tibial apophysis, <abbrev xmlns:xlink="http://www.w3.org/1999/xlink" xlink:title="embolus" id="ABBRID0EQOAE" xlink:type="simple">Em</abbrev> – embolus, <abbrev xmlns:xlink="http://www.w3.org/1999/xlink" xlink:title="femoral apophysis" id="ABBRID0EUOAE" xlink:type="simple">FA</abbrev> – femoral apophysis, <abbrev xmlns:xlink="http://www.w3.org/1999/xlink" xlink:title="retrolateral tegular apophysis" id="ABBRID0EYOAE" xlink:type="simple">rTA</abbrev> – retrolateral tegular apophysis, <abbrev xmlns:xlink="http://www.w3.org/1999/xlink" xlink:title="retrolateral tibial apophysis" id="ABBRID0E3OAE" xlink:type="simple">RTA</abbrev> – retrolateral tibial apophysis, <abbrev xmlns:xlink="http://www.w3.org/1999/xlink" xlink:title="sperm duct" id="ABBRID0EAPAE" xlink:type="simple">SD</abbrev> – sperm duct, <abbrev xmlns:xlink="http://www.w3.org/1999/xlink" xlink:title="subdistal tegular apophysis" id="ABBRID0EEPAE" xlink:type="simple">sTA</abbrev> – subdistal tegular apophysis. Scale bars: 0.1 mm.</p></caption><graphic xmlns:xlink="http://www.w3.org/1999/xlink" xlink:href="zookeys-1117-071_article-89211__-g002.jpg" position="float" orientation="portrait" xlink:type="simple" id="oo_725881.jpg"><uri content-type="original_file" xlink:type="simple">https://binary.pensoft.net/fig/725881</uri></graphic></fig><fig id="F9" position="float" orientation="portrait"><object-id xmlns:xlink="http://www.w3.org/1999/xlink" content-type="doi" xlink:type="simple">10.3897/zookeys.1117.89211.figure9</object-id><object-id xmlns:xlink="http://www.w3.org/1999/xlink" content-type="arpha" xlink:type="simple">4C49FF2E-8761-5C3F-9FA9-7D4D2F18DFB3</object-id><label>Figure 9.</label><caption><p>SEM micrographs of <italic><tp:taxon-name><tp:taxon-name-part taxon-name-part-type="genus" reg="Edelithus">Edelithus</tp:taxon-name-part><tp:taxon-name-part taxon-name-part-type="species" reg="puer">puer</tp:taxon-name-part></tp:taxon-name></italic> sp. nov., male <bold>A</bold> left leg I, white arrows to detail of prolateral spines, prolateral view <bold>B</bold> same, tarsal claws, prolateral view <bold>C</bold> left leg II, white arrow to detail of prolateral spine, prolateral view <bold>D</bold> same, detail of claw tuft setae <bold>E</bold> left leg III, detail of metatarsal preening brush, prolateral view <bold>F</bold> left leg IV, metatarsus-tarsus joint, prolateral view <bold>G</bold> same, detail of tarsal end, prolateral view <bold>H</bold> same, tarsus, detail of the tarsal organ, prolateral view, slightly dorsal <bold>I</bold> same, tarsal claw and claw tuft setae, prolateral view <bold>J</bold> left femur II, prolateral view. Abbreviations: <abbrev xmlns:xlink="http://www.w3.org/1999/xlink" xlink:title="metatarsal preening brush" id="ABBRID0EOXAG" xlink:type="simple">CS</abbrev> – chemosensory seta, <abbrev xmlns:xlink="http://www.w3.org/1999/xlink" xlink:title="lyriform organ" id="ABBRID0ESXAG" xlink:type="simple">LO</abbrev> – lyriform organ, <abbrev xmlns:xlink="http://www.w3.org/1999/xlink" xlink:title="metatarsal preening brush" id="ABBRID0EWXAG" xlink:type="simple">MPB</abbrev> – metatarsal preening brush, <abbrev xmlns:xlink="http://www.w3.org/1999/xlink" xlink:title="metatarsal dorsal stopper" id="ABBRID0E1XAG" xlink:type="simple">MTS</abbrev> – metatarsal dorsal stopper, <abbrev xmlns:xlink="http://www.w3.org/1999/xlink" xlink:title="slit sensillum" id="ABBRID0E5XAG" xlink:type="simple">SS</abbrev> – slit sensillum, <abbrev xmlns:xlink="http://www.w3.org/1999/xlink" xlink:title="tenent setae" id="ABBRID0ECYAG" xlink:type="simple">TS</abbrev> – tenent setae.</p></caption><graphic xmlns:xlink="http://www.w3.org/1999/xlink" xlink:href="zookeys-1117-071_article-89211__-g009.jpg" position="float" orientation="portrait" xlink:type="simple" id="oo_725888.jpg"><uri content-type="original_file" xlink:type="simple">https://binary.pensoft.net/fig/725888</uri></graphic></fig><fig id="F10" position="float" orientation="portrait"><object-id xmlns:xlink="http://www.w3.org/1999/xlink" content-type="doi" xlink:type="simple">10.3897/zookeys.1117.89211.figure10</object-id><object-id xmlns:xlink="http://www.w3.org/1999/xlink" content-type="arpha" xlink:type="simple">50BD5A1B-2A07-5886-A12D-B678CF87FB2D</object-id><label>Figure 10.</label><caption><p>SEM micrographs of <italic><tp:taxon-name><tp:taxon-name-part taxon-name-part-type="genus" reg="Edelithus">Edelithus</tp:taxon-name-part><tp:taxon-name-part taxon-name-part-type="species" reg="puer">puer</tp:taxon-name-part></tp:taxon-name></italic> sp. nov., male palp <bold>A</bold> prolateral view, slightly ventral <bold>B</bold> same, detail of embolus <bold>C</bold> ventral view <bold>D</bold> same, detail of subdistal tegular apophysis <bold>E</bold> femur, retrolateral view <bold>F</bold> retrolateral view <bold>G</bold> same, detail of retrolateral tibial apophysis <bold>H</bold> same, detail of tegular end <bold>I</bold> dorsal view. Abbreviations: <abbrev xmlns:xlink="http://www.w3.org/1999/xlink" xlink:title="dorsal tibial apophysis" id="ABBRID0EQZAG" xlink:type="simple">DTA</abbrev> – dorsal tibial apophysis, <abbrev xmlns:xlink="http://www.w3.org/1999/xlink" xlink:title="embolus" id="ABBRID0EUZAG" xlink:type="simple">Em</abbrev> – embolus, <abbrev xmlns:xlink="http://www.w3.org/1999/xlink" xlink:title="femoral apophysis" id="ABBRID0EYZAG" xlink:type="simple">FA</abbrev> – femoral apophysis, <abbrev xmlns:xlink="http://www.w3.org/1999/xlink" xlink:title="retrolateral tegular apophysis" id="ABBRID0E3ZAG" xlink:type="simple">rTA</abbrev> – retrolateral tegular apophysis, <abbrev xmlns:xlink="http://www.w3.org/1999/xlink" xlink:title="retrolateral tibial apophysis" id="ABBRID0EA1AG" xlink:type="simple">RTA</abbrev> – retrolateral tibial apophysis, <abbrev xmlns:xlink="http://www.w3.org/1999/xlink" xlink:title="subdistal tegular apophysis" id="ABBRID0EE1AG" xlink:type="simple">sTA</abbrev> – subdistal tegular apophysis.</p></caption><graphic xmlns:xlink="http://www.w3.org/1999/xlink" xlink:href="zookeys-1117-071_article-89211__-g010.jpg" position="float" orientation="portrait" xlink:type="simple" id="oo_725889.jpg"><uri content-type="original_file" xlink:type="simple">https://binary.pensoft.net/fig/725889</uri></graphic></fig><fig id="F12" position="float" orientation="portrait"><object-id xmlns:xlink="http://www.w3.org/1999/xlink" content-type="doi" xlink:type="simple">10.3897/zookeys.1117.89211.figure12</object-id><object-id xmlns:xlink="http://www.w3.org/1999/xlink" content-type="arpha" xlink:type="simple">3F96C428-72D8-563E-A1BB-952B55299707</object-id><label>Figure 12.</label><caption><p><italic><tp:taxon-name><tp:taxon-name-part taxon-name-part-type="genus" reg="Edelithus">Edelithus</tp:taxon-name-part><tp:taxon-name-part taxon-name-part-type="species" reg="puer">puer</tp:taxon-name-part></tp:taxon-name></italic> sp. nov., female. <bold>A</bold> epigyne, ventral view <bold>B</bold> same, dorsal view <bold>C</bold> same, ventral view <bold>D</bold> same, dorsal view. Abbreviations: <abbrev xmlns:xlink="http://www.w3.org/1999/xlink" xlink:title="bursa" id="ABBRID0EYABG" xlink:type="simple">Bu</abbrev> – bursa, <abbrev xmlns:xlink="http://www.w3.org/1999/xlink" xlink:title="copulatory duct" id="ABBRID0E3ABG" xlink:type="simple">CD</abbrev> – copulatory duct, <abbrev xmlns:xlink="http://www.w3.org/1999/xlink" xlink:title="copulatory opening" id="ABBRID0EABBG" xlink:type="simple">CO</abbrev> – copulatory opening, <abbrev xmlns:xlink="http://www.w3.org/1999/xlink" xlink:title="connecting tube" id="ABBRID0EEBBG" xlink:type="simple">CT</abbrev> – connecting tube, <abbrev xmlns:xlink="http://www.w3.org/1999/xlink" xlink:title="fertilization duct" id="ABBRID0EIBBG" xlink:type="simple">FD</abbrev> – fertilization duct, <abbrev xmlns:xlink="http://www.w3.org/1999/xlink" xlink:title="glandular appendage" id="ABBRID0EMBBG" xlink:type="simple">GA</abbrev> – glandular appendage, <abbrev xmlns:xlink="http://www.w3.org/1999/xlink" xlink:title="spermathecae" id="ABBRID0EQBBG" xlink:type="simple">Spe</abbrev> – spermatheca. Scale bars: 0.1 mm.</p></caption><graphic xmlns:xlink="http://www.w3.org/1999/xlink" xlink:href="zookeys-1117-071_article-89211__-g012.jpg" position="float" orientation="portrait" xlink:type="simple" id="oo_725891.jpg"><uri content-type="original_file" xlink:type="simple">https://binary.pensoft.net/fig/725891</uri></graphic></fig></tp:treatment-sec></tp:taxon-treatment>
