# Supplementary material for: ﻿One new genus and two new species of the spider family Phrurolithidae (Arachnida, Araneae) from Xishuangbanna Tropical Botanical Garden, Southwest China
Source: Zookeys. 2022 Aug 11;1117:71–94. doi: 10.3897/zookeys.1117.89211 (PMC9848634; doi:10.3897/zookeys.1117.89211)
Supplement: XML Treatment for Edelithus shenmiguo [file zookeys.1117.89211-treatment3.xml]

<!DOCTYPE tp:taxon-treatment
  PUBLIC "-//TaxonX//DTD Taxonomic Treatment Publishing DTD v0 20100105//EN" "tax-treatment-NSO.dtd">
<tp:taxon-treatment xmlns:tp="http://www.plazi.org/taxpub"><tp:treatment-meta><kwd-group><label>Taxon classification</label><kwd>
                <named-content content-type="kingdom">Animalia</named-content>
              </kwd><kwd>
                <named-content content-type="order">Araneae</named-content>
              </kwd><kwd>
                <named-content content-type="family">Phrurolithidae</named-content>
              </kwd></kwd-group><mixed-citation publication-type="journal"><person-group><name><surname>Liu</surname><given-names>Keke</given-names></name><name><surname>Ying</surname><given-names>Yuanhao</given-names></name><name><surname>Li</surname><given-names>Shuqiang</given-names></name></person-group><article-title>﻿One new genus and two new species of the spider family <tp:taxon-name><tp:taxon-name-part taxon-name-part-type="family">Phrurolithidae</tp:taxon-name-part></tp:taxon-name> (<tp:taxon-name><tp:taxon-name-part taxon-name-part-type="class">Arachnida</tp:taxon-name-part></tp:taxon-name>, <tp:taxon-name><tp:taxon-name-part taxon-name-part-type="order">Araneae</tp:taxon-name-part></tp:taxon-name>) from Xishuangbanna Tropical Botanical Garden, Southwest China</article-title><source>Zookeys</source><day>11</day><month>08</month><year>2022</year><volume>1117</volume><fpage>71</fpage><lpage>94</lpage><pub-id pub-id-type="doi">10.3897/zookeys.1117.89211</pub-id></mixed-citation></tp:treatment-meta><tp:nomenclature><label>﻿</label><tp:taxon-name>
              <object-id xmlns:xlink="http://www.w3.org/1999/xlink" content-type="arpha" xlink:type="simple">98D60652-0B6F-52BC-9A7B-159B69C2249F</object-id>
              <tp:taxon-name-part taxon-name-part-type="genus" reg="Edelithus">Edelithus</tp:taxon-name-part>
              <tp:taxon-name-part taxon-name-part-type="species" reg="shenmiguo">shenmiguo</tp:taxon-name-part>
              <object-id xmlns:xlink="http://www.w3.org/1999/xlink" content-type="zoobank" xlink:type="simple">https://zoobank.org/C4A6AD1-0DEE-4CCF-82A6-F14ABA2A6B66</object-id>
            </tp:taxon-name><tp:taxon-authority>Liu &amp; Li</tp:taxon-authority><tp:taxon-status xmlns:xlink="http://www.w3.org/1999/xlink" xlink:type="simple">sp. nov.</tp:taxon-status><xref ref-type="fig" rid="F6">Figs 6</xref><xref ref-type="fig" rid="F7">, 7</xref><xref ref-type="fig" rid="F8">, 8</xref><xref ref-type="fig" rid="F9">, 9</xref><xref ref-type="fig" rid="F10">, 10</xref><xref ref-type="fig" rid="F11">, 11</xref><xref ref-type="fig" rid="F12">, 12</xref></tp:nomenclature><tp:treatment-sec sec-type="type material" id="SECID0EOHAG"><title>Type material.</title><p><bold><italic>Holotype</italic></bold> ♂ (Phu-145, GBII-4-10), <named-content xmlns:xlink="http://www.w3.org/1999/xlink" content-type="dwc:verbatimCoordinates" xlink:type="simple"><named-content content-type="geo-json" specific-use="{&#34;type&#34;:&#34;Point&#34;,&#34;coordinates&#34;:[101.198217,21.961150]}" id="NCID0E3HAG" xlink:type="simple">21°57.669'N, 101°11.893'E</named-content></named-content>, elevation ca 790 m, <abbrev xmlns:xlink="http://www.w3.org/1999/xlink" xlink:title="Xishuangbanna Tropical Botanical Garden in Yunnan Province" id="ABBRID0EBIAG" xlink:type="simple">XTBG</abbrev>, Menglun Township, Mengla County, Xishuangbanna, Yunnan Province, China, 5–12.I.2007, G. Zheng leg. <bold><italic>Paratype</italic></bold> 2 ♂, 1 ♀, the same data as holotype (GBII-2-17); 11 ♂, 1 ♀, 16–31.III.2007, other data as holotype (GBII-1-16); 3 ♀, 4–11.IV.2007, other data as holotype (GBII-4-16); 5 ♂, 4 ♀, 16–31.III.2007, other data as holotype (GBII-2-16); 25 ♂, 3 ♀, 16–31.III.2007, other data as holotype (GBII-4-16); 2 ♂, 16–31.III.2007, other data as holotype (GBII-4-12); 2 ♂, 5–12.II.2007, other data as holotype (GBII-3-10); 1 ♀, 16–31.VII.2007, other data as holotype (GBII-4-24); 1 ♂, 2 ♀, 16–31.IV.2007, other data as holotype (GBII-4-18); 2 ♀, 1–15.V.2007, other data as holotype (GBII-1-19); 4 ♀, 10–20.VI.2007, other data as holotype (GBII-1-20); 3 ♀, 1–15.VII.2007, other data as holotype (GBII-3-23); 2 ♀, 19–26.IV.2007, other data as holotype (GBII-4-17); 3 ♂, 1 ♀, 5–12.I.2007, other data as holotype (GBII-2-10); 6 ♀, 4–11.V.2007, other data as holotype (GBII-3-18); 9 ♂, 3 ♀, 1–15.III.2007, other data as holotype (GBII-2-15); 1 ♂, 5–12.II.2007, other data as holotype (GBII-4-12); 2 ♂, 2 ♀, 19–26.III.2007, other data as holotype (GBII-3-15); 2 ♂, 5–12.I.2007, other data as holotype (GBII-2-12); 1 ♂, 1–15.I.2007, other data as holotype (GBII-2-11); 1 ♀, 10–20.VII.2007, other data as holotype (GBII-4-21); 3 ♀, 19–26.IV.2007, other data as holotype (GBII-2-17); 2 ♀, 1–15.I.2007, other data as holotype (GBII-1-23); 1 ♀, 10–20.VII.2007, other data as holotype (GBII-1-21); 3 ♂, 1 ♀, 1–15.III.2007, other data as holotype (GBII-5-15); 7 ♀, 19–26.V.2007, other data as holotype (GBII-1-19); 1 ♂, 19–26.V.2007, other data as holotype (GBII-3-19); 2 ♂, 1–15.II.2007, other data as holotype (GBII-4-13); 9 ♂, 1 ♀, 16–31.III.2007, other data as holotype (unspecified); 1 ♂, 16–31.III.2007, other data as holotype (GBII-2-20); 2 ♀, 5–12.III.2007, other data as holotype (GBII-4-14); 1 ♀, 1–15.V.2007, other data as holotype (GBII-4-19); 1 ♀, 1–15.IV.2007, other data as holotype (GBII-2-21); 1 ♀, 1–15.IV.2007, other data as holotype (GBII-1-21); 1 ♀, 5–12.XII.2007, other data as holotype (GBII-1-08); 2 ♀, 1–15.IV.2007, other data as holotype (GBII-4-21); 4 ♂, 1–15.III.2007, other data as holotype (GBII-2-13); 3 ♂, 1–15.III.2007, other data as holotype (GBII-3-15); 10 ♂, 2 ♀, 16–31.IV.2007, other data as holotype (GBII-1-18); 9 ♀, 4–11.V.2007, other data as holotype (GBII-1-18); 2 ♂, 1–15.IV.2007, other data as holotype (GBII-1-17); 2 ♀, 10–20.VI.2007, other data as holotype (GBII-4-20); 1 ♀, 10–14.VIII.2006, other data as holotype (GBII-4-01); 2 ♀, 19–26.IV.2007, other data as holotype (GBII-2-17); 7 ♂, 1 ♀, 16–31.III.2007, other data as holotype (GBII-5-16); 1 ♂, 1 ♀, 19–25.II.2007, other data as holotype (GBII-4-13); 4 ♂, 1 ♀, 1–15.IV.2007, other data as holotype (GBII-5-17); 7 ♂, 16–31.II.2007, other data as holotype (GBII-2-14); 2 ♂, 1 ♀, 1–15.IV.2007, other data as holotype (GBII-4-17); 1 ♂, 16–31.II.2007, other data as holotype (GBII-3-14); 1 ♀, 4–11.V.2007, other data as holotype (GBII-2-18); 1 ♀, 19–26.IV.2007, other data as holotype (GBII-3-17); 1 ♀, 4–11.IV.2007, other data as holotype (GBII-1-16); 5 ♀, 19–26.V.2007, other data as holotype (GBII-4-19); 5 ♀, 4–11.V.2007, other data as holotype (GBII-4-18); 1 ♀, 2–12.III.2007, other data as holotype (GBII-3-14); 1 ♀, 5–12.III.2007, other data as holotype (GBII-2-14); 2 ♂, 1 ♀, 19–25.I.2007, other data as holotype (GBII-2-11); 7 ♂, 16–31.III.2007, other data as holotype (GBII-3-16); 5 ♀, 19–26.V.2007, other data as holotype (GBII-2-19); 2 ♀, 10–20.VI.2007, other data as holotype (GBII-2-20); 1 ♀, 10–20.VI.2007, other data as holotype (GBII-3-20); 2 ♀, 16–31.IV.2007, other data as holotype (GBII-5-18); 4 ♀, 4–11.IV.2007, other data as holotype (GBII-2-16); 1 ♀, 16–31.IV.2007, other data as holotype (GBII-3-22); 1 ♂, <named-content xmlns:xlink="http://www.w3.org/1999/xlink" content-type="dwc:verbatimCoordinates" xlink:type="simple"><named-content content-type="geo-json" specific-use="{&#34;type&#34;:&#34;Point&#34;,&#34;coordinates&#34;:[101.210567,21.913550]}" id="NCID0ELIAG" xlink:type="simple">21°54.813'N, 101°12.634'E</named-content></named-content>, elevation ca 876 m, 1–15.IV.2007, other data as holotype (GBII-4-17); 5 ♂, 1–15.IV.2007, other data as previous (GBIII-3-17); 1 ♂, 1–15.IV.2007, other data as previous (GBIII-5-17); 5 ♂, 1–15.IV.2007, other data as previous (GBIII-2-17); 1 ♀, 1–15.VII.2007, other data as previous (GBIII-2-23); 1 ♀, 19–26.IV.2007, other data as previous (GBIII-4-17); 4 ♂, 16–31.IV.2007, other data as previous (GBIII-3-18); 2 ♀, 4–11.V.2007, other data as previous (GBIII-3-18); 2 ♀, 19–26.IV.2007, other data as previous (GBIII-2-19); 1 ♂, 4–11.IV.2007, other data as previous (GBIII-1-16); 2 ♂, 1–15.III.2007, other data as previous (GBIII-1-15); 1 ♀, 16–31.V.2007, other data as previous (GBIII-3-20); 1 ♂, 16–31.IV.2007, other data as previous (GBIII-4-18); 2 ♀, 10–20.IV.2007, other data as previous (GBIII-4-20); 3 ♀, 19–26.V.2007, other data as previous (GBIII-3-19); 1 ♂, 1 ♀, 4–11.IV.2007, other data as previous (GBIII-4-16); 2 ♀, 16–26.V.2007, other data as previous (GBIII-4-19); 2 ♀, 4–11.V.2007, other data as previous (GBIII-4-18); 2 ♂, 1 ♀, 16–31.III.2007, other data as previous (GBIII-4-16); 4 ♂, 16–31.III.2007, other data as previous (GBIII-5-16); 1 ♀, 10–20.VII.2007, other data as previous (GBIII-4-18); 5 ♀, <named-content xmlns:xlink="http://www.w3.org/1999/xlink" content-type="dwc:verbatimCoordinates" xlink:type="simple"><named-content content-type="geo-json" specific-use="{&#34;type&#34;:&#34;Point&#34;,&#34;coordinates&#34;:[101.216617,21.957417]}" id="NCID0ETIAG" xlink:type="simple">21°57.445'N, 101°12.997'E</named-content></named-content>, elevation ca 744 m, 4–11.V.2007, other data as holotype (GBIII-1-18); 1 ♀, 16–31.V.2007, other data as previous (GBIII-4-20); 3 ♀, 19–26.IV.2007, other data as previous (GBIII-3-17); 3 ♀, 19–26.III.2007, other data as previous (GBIII-4-15); 1 ♂, 6 ♀, 4–11.V.2007, other data as previous (GBIII-3-18); 4 ♀, 4–11.V.2007, other data as previous (GBIII-2-18); 2 ♀, 4–11.IV.2007, other data as previous (GBIII-3-16); 1 ♂, 5–12.II.2007, other data as previous (GBIII-4-12); 5 ♀, 4–11.V.2007, other data as previous (GBIII-4-18); 1 ♀, 16–31.V.2007, other data as previous (GBIII-1-20); 8 ♂, 1 ♀, 16–31.III.2007, other data as previous (GBIII-1-16); 2 ♀, 10–20.VI.2007, other data as previous (GBIII-1-20); 3 ♀, 16–31.VI.2007, other data as previous (GBIII-2-22); 1 ♀, 1–15.V.2007, other data as previous (GBIII-2-19); 6 ♀, 19–26.IV.2007, other data as previous (GBIII-4-17); 2 ♀, 1–15.V.2007, other data as previous (GBIII-4-19); 1 ♂, 1–15.III.2007, other data as previous (GBIII-5-15); 2 ♀, 19–26.IV.2007, other data as previous (GBIII-1-17); 8 ♀, 19–26.V.2007, other data as previous (GBIII-4-19); 1 ♂, 19–26.III.2007, other data as previous (GBIII-3-15); 7 ♂, 1 ♀, 16–31.III.2007, other data as previous (GBIII-3-16); 4 ♂, 1–15.IV.2007, other data as previous (GBIII-1-17); 1 ♂, 5–12.I.2007, other data as previous (GBIII-4-10); 1 ♀, 5–12.VI.2006, other data as previous (GBIII-1-06); 2 ♂, 19–26.III.2007, other data as previous (GBIII-2-15); 1 ♂, 16–31.III.2007, other data as previous (GBIII-3-05); 3 ♀, 4–11.IV.2007, other data as previous (GBIII-4-16); 1 ♀, 16–31.II.2007, other data as previous (GBIII-4-14); 6 ♂, 1–15.IV.2007, other data as previous (GBIII-2-17); 3 ♀, 19–26.V.2007, other data as previous (GBIII-1-19); 1 ♀, 16–31.V.2007, other data as previous (GBIII-3-20); 1 ♀, 1–15.IV.2007, other data as previous (GBIII-5-21); 1 ♀, 5–12.III.2007, other data as previous (GBIII-3-14); 1 ♂, 19–26.III.2007, other data as previous (GBIII-1-15); 1 ♀, 10–20.VI.2007, other data as previous (GBIII-3-20); 2 ♀, 10–20.VI.2007, other data as previous (GBIII-4-20); 13 ♂, 16–31.III.2007, other data as previous (GBIII-4-16); 7 ♂, 3 ♀, 1–15.IV.2007, other data as previous (GBIII-4-17); 7 ♂, 3 ♀, 16–31.III.2007, other data as previous (GBIII-2-16); 2 ♀, 4–11.IV.2007, other data as previous (GBIII-2-16); 1 ♀, 10–20.VI.2007, other data as previous (GBIII-3-21); 1 ♂, 5–12.III.2007, other data as previous (GBIII-2-14); 1 ♀, 16–24.IX.2006, other data as previous (GBIII-3-04); 2 ♂, 1–15.IV.2007, other data as previous (GBIII-5-17); 1 ♂, 1–15.IV.2007, other data as previous (GBIII-3-17); 3 ♂, 8 ♀, 5–12.III.2007, other data as previous (GBIII-4-14); 11 ♂, 10–31.III.2007, other data as previous (GBIII-5-16); 2 ♂, 5–12.III.2007, other data as previous (GBIII-1-14); 5 ♀, 16–29.VI.2007, other data as previous (GBIII-3-19); 2 ♀, 5–12.XI.2007, other data as previous (GBIII-2-06); 1 ♀, 16–31.IV.2006, other data as previous (GBIII-5-18); 2 ♀, 16–31.VI.2006, other data as previous (GBIII-4-22); 1 ♂, 4 ♀, <named-content xmlns:xlink="http://www.w3.org/1999/xlink" content-type="dwc:verbatimCoordinates" xlink:type="simple"><named-content content-type="geo-json" specific-use="{&#34;type&#34;:&#34;Point&#34;,&#34;coordinates&#34;:[101.275000,21.917250]}" id="NCID0E2IAG" xlink:type="simple">21°55.035'N, 101°16.500'E</named-content></named-content>, elevation ca 558 m, 16–31.V.2007, other data as holotype (GZI-4-20); 1 ♀ (GBIII-4-12).</p></tp:treatment-sec><tp:treatment-sec sec-type="etymology" id="SECID0EAJAG"><title>Etymology.</title><p>The specific name refers to the Chinese name of <italic><tp:taxon-name><tp:taxon-name-part taxon-name-part-type="genus" reg="Synsepalum">Synsepalum</tp:taxon-name-part><tp:taxon-name-part taxon-name-part-type="species" reg="dulcificum">dulcificum</tp:taxon-name-part></tp:taxon-name></italic> (Schumach. &amp; Thonn.) Daniell, 1852, <tp:taxon-name><tp:taxon-name-part taxon-name-part-type="genus" reg="Edelithus"/><tp:taxon-name-part taxon-name-part-type="species" reg="shenmiguo">shenmiguo</tp:taxon-name-part></tp:taxon-name>, which was introduced to <abbrev xmlns:xlink="http://www.w3.org/1999/xlink" xlink:title="Xishuangbanna Tropical Botanical Garden in Yunnan Province" id="ABBRID0E1JAG" xlink:type="simple">XTBG</abbrev> from Ghana; noun in apposition.</p></tp:treatment-sec><tp:treatment-sec sec-type="diagnosis" id="SECID0E5JAG"><title>Diagnosis.</title><p>The new species can be distinguished from <italic><tp:taxon-name><tp:taxon-name-part taxon-name-part-type="genus" reg="Edelithus">E.</tp:taxon-name-part><tp:taxon-name-part taxon-name-part-type="species" reg="puer">puer</tp:taxon-name-part></tp:taxon-name></italic> sp. nov. (Figs <xref ref-type="fig" rid="F2">2</xref>, <xref ref-type="fig" rid="F3">3</xref>, <xref ref-type="fig" rid="F5">5</xref>) by the ridge-shaped retrolateral tegular apophysis (vs bent) and the relatively long embolus with a spine-like tip (vs the very short embolus lacking spine-like tip) in male palp (Fig. <xref ref-type="fig" rid="F10">10B, H</xref>), and the epigynal plate lacking median septum (vs present), the relatively long, thin copulatory duct (vs very short and thick) and the oval spermathecae (vs C-shaped) (Fig. <xref ref-type="fig" rid="F12">12</xref>) in female epigyne (Fig. <xref ref-type="fig" rid="F12">12</xref>).</p></tp:treatment-sec><tp:treatment-sec sec-type="description" id="SECID0EHLAG"><title>Description.</title><p><bold>Male</bold> (holotype). Habitus as in Fig. <xref ref-type="fig" rid="F6">6A–C</xref>. Total length 1.93, carapace 1.03 long, 0.82 wide, abdomen 1.00 long, 0.70 wide. Eye sizes and interdistances (Fig. <xref ref-type="fig" rid="F6">6A, D</xref>): <abbrev xmlns:xlink="http://www.w3.org/1999/xlink" xlink:title="anterior median eye" id="ABBRID0EXLAG" xlink:type="simple">AME</abbrev> 0.04, <abbrev xmlns:xlink="http://www.w3.org/1999/xlink" xlink:title="anterior lateral eye" id="ABBRID0E2LAG" xlink:type="simple">ALE</abbrev> 0.06, <abbrev xmlns:xlink="http://www.w3.org/1999/xlink" xlink:title="posterior median eye" id="ABBRID0E6LAG" xlink:type="simple">PME</abbrev> 0.05, <abbrev xmlns:xlink="http://www.w3.org/1999/xlink" xlink:title="posterior lateral eye" id="ABBRID0EDMAG" xlink:type="simple">PLE</abbrev> 0.06, <abbrev xmlns:xlink="http://www.w3.org/1999/xlink" xlink:title="anterior median eye" id="ABBRID0EHMAG" xlink:type="simple">AME</abbrev>–<abbrev xmlns:xlink="http://www.w3.org/1999/xlink" xlink:title="anterior median eye" id="ABBRID0ELMAG" xlink:type="simple">AME</abbrev> 0.03, <abbrev xmlns:xlink="http://www.w3.org/1999/xlink" xlink:title="anterior median eye" id="ABBRID0EPMAG" xlink:type="simple">AME</abbrev>–<abbrev xmlns:xlink="http://www.w3.org/1999/xlink" xlink:title="anterior lateral eye" id="ABBRID0ETMAG" xlink:type="simple">ALE</abbrev> 0.01, <abbrev xmlns:xlink="http://www.w3.org/1999/xlink" xlink:title="posterior median eye" id="ABBRID0EXMAG" xlink:type="simple">PME</abbrev>–<abbrev xmlns:xlink="http://www.w3.org/1999/xlink" xlink:title="posterior median eye" id="ABBRID0E2MAG" xlink:type="simple">PME</abbrev> 0.05, <abbrev xmlns:xlink="http://www.w3.org/1999/xlink" xlink:title="posterior median eye" id="ABBRID0E6MAG" xlink:type="simple">PME</abbrev>–<abbrev xmlns:xlink="http://www.w3.org/1999/xlink" xlink:title="posterior lateral eye" id="ABBRID0EDNAG" xlink:type="simple">PLE</abbrev> 0.03, <abbrev xmlns:xlink="http://www.w3.org/1999/xlink" xlink:title="anterior median eye" id="ABBRID0EHNAG" xlink:type="simple">AME</abbrev>–<abbrev xmlns:xlink="http://www.w3.org/1999/xlink" xlink:title="posterior median eye" id="ABBRID0ELNAG" xlink:type="simple">PME</abbrev> 0.04, <abbrev xmlns:xlink="http://www.w3.org/1999/xlink" xlink:title="anterior median eye" id="ABBRID0EPNAG" xlink:type="simple">AME</abbrev>–<abbrev xmlns:xlink="http://www.w3.org/1999/xlink" xlink:title="posterior lateral eye" id="ABBRID0ETNAG" xlink:type="simple">PLE</abbrev> 0.09, <abbrev xmlns:xlink="http://www.w3.org/1999/xlink" xlink:title="anterior lateral eye" id="ABBRID0EXNAG" xlink:type="simple">ALE</abbrev>–<abbrev xmlns:xlink="http://www.w3.org/1999/xlink" xlink:title="anterior lateral eye" id="ABBRID0E2NAG" xlink:type="simple">ALE</abbrev> 0.12, <abbrev xmlns:xlink="http://www.w3.org/1999/xlink" xlink:title="posterior lateral eye" id="ABBRID0E6NAG" xlink:type="simple">PLE</abbrev>–<abbrev xmlns:xlink="http://www.w3.org/1999/xlink" xlink:title="posterior lateral eye" id="ABBRID0EDOAG" xlink:type="simple">PLE</abbrev> 0.22, <abbrev xmlns:xlink="http://www.w3.org/1999/xlink" xlink:title="anterior lateral eye" id="ABBRID0EHOAG" xlink:type="simple">ALE</abbrev>–<abbrev xmlns:xlink="http://www.w3.org/1999/xlink" xlink:title="posterior lateral eye" id="ABBRID0ELOAG" xlink:type="simple">PLE</abbrev> 0.03. <abbrev xmlns:xlink="http://www.w3.org/1999/xlink" xlink:title="median ocular area" id="ABBRID0EPOAG" xlink:type="simple">MOA</abbrev> 0.13 long, frontal width 0.10, posterior width 0.14. Chelicerae (Fig. <xref ref-type="fig" rid="F7">7</xref>) with three promarginal (median largest, distal smallest) and two retromarginal teeth (distal larger); promarginal and retromarginal escort setae present, longer than fang; promarginal cheliceral whisker setae in a line; promarginal rake setae in three lines, comb-shaped; promarginal and retromarginal base of fang with two slit sensilla. Endites (Fig. <xref ref-type="fig" rid="F6">6E</xref>, <xref ref-type="fig" rid="F7">7B</xref>) slightly oblique, brush shaped, anterolateral area of endite with a row of thick serrula and a row of eight long and thick setae. Labium (Figs <xref ref-type="fig" rid="F6">6E</xref>, <xref ref-type="fig" rid="F7">7B</xref>) wider than long, anteriorly with 12 setae. Sternum (Fig. <xref ref-type="fig" rid="F6">6E</xref>), longer than wide, laterally with weak precoxal triangles and lacking intercoxal extensions, posteriorly triangular, blunt end. Leg measurements (Figs <xref ref-type="fig" rid="F6">6</xref>, <xref ref-type="fig" rid="F8">8</xref>): I 3.29 (0.93, 0.38, 0.88, 0.73, 0.42); II 3.85 (0.76, 0.34, 0.59, 0.62, 0.44); III 2.53 (0.64, 0.28, 0.48, 0.61, 0.42); IV 3.74 (0.98, 0.36, 0.83, 0.92, 0. 54). Leg spination (Figs <xref ref-type="fig" rid="F6">6</xref>, <xref ref-type="fig" rid="F8">8</xref>): femora I d1, pv111, II d1, III d1, IV d1; tibiae I v222222, II v222221; metatarsi I v2221, II v2221; metatarsi III and IV with conspicuous preening brushes, lyriform organs, and dorsal stoppers distally; tarsi with abundant scales, several long trichobothria dorsally, and several chemosensory setae on ventro-posterior tarsi and base of claws, slit sensillum located subdistally on dorsal part, oval, labium-shaped; inferior tarsal claw smooth without tooth, with a ventral scopula of tenent setae. Scutum (Fig. <xref ref-type="fig" rid="F6">6A</xref>) nearly covering 1/2 of abdomen.</p><fig id="F6" position="float" orientation="portrait"><object-id xmlns:xlink="http://www.w3.org/1999/xlink" content-type="doi" xlink:type="simple">10.3897/zookeys.1117.89211.figure6</object-id><object-id xmlns:xlink="http://www.w3.org/1999/xlink" content-type="arpha" xlink:type="simple">041D95A5-57D7-5212-80CC-216A5431BBA0</object-id><label>Figure 6.</label><caption><p><italic><tp:taxon-name><tp:taxon-name-part taxon-name-part-type="genus" reg="Edelithus">Edelithus</tp:taxon-name-part><tp:taxon-name-part taxon-name-part-type="species" reg="puer">puer</tp:taxon-name-part></tp:taxon-name></italic> sp. nov., male <bold>A</bold> habitus, dorsal view <bold>B</bold> same, ventral view <bold>C</bold> same, lateral view <bold>D</bold> carapace, dorsal view, white arrows to cheliceral spines, black arrow to oval posterior median eyes without black annulations <bold>E</bold> endites, labium and sternum, ventral view <bold>F</bold> left leg I, prolateral view, black arrows to prolateral spines on femur <bold>G</bold> left leg II, black arrow to prolateral spine on femur. Scale bars: 0.1 mm (<bold>A, B, D–G</bold>); 0.5 mm (<bold>C</bold>).</p></caption><graphic xmlns:xlink="http://www.w3.org/1999/xlink" xlink:href="zookeys-1117-071_article-89211__-g006.jpg" position="float" orientation="portrait" xlink:type="simple" id="oo_725885.jpg"><uri content-type="original_file" xlink:type="simple">https://binary.pensoft.net/fig/725885</uri></graphic></fig><p><bold><italic>Colouration</italic></bold> (Fig. <xref ref-type="fig" rid="F6">6A–E</xref>). Carapace yellow, with light yellow-brown spot in front of fovea, radial, irregular yellow-brown stripes submarginally and arc-shaped dark stripes around margin. <abbrev xmlns:xlink="http://www.w3.org/1999/xlink" xlink:title="anterior median eye" id="ABBRID0EURAG" xlink:type="simple">AME</abbrev>, <abbrev xmlns:xlink="http://www.w3.org/1999/xlink" xlink:title="anterior lateral eye" id="ABBRID0EYRAG" xlink:type="simple">ALE</abbrev> and <abbrev xmlns:xlink="http://www.w3.org/1999/xlink" xlink:title="posterior lateral eye" id="ABBRID0E3RAG" xlink:type="simple">PLE</abbrev> with dark layer of black pigment around the eye cup, but <abbrev xmlns:xlink="http://www.w3.org/1999/xlink" xlink:title="posterior median eye" id="ABBRID0EASAG" xlink:type="simple">PME</abbrev> absent. Chelicerae, endites, and labium yellow. Sternum yellow, mottled around margin. Legs yellow, without dark stripes. Abdomen yellow-brown, mottled, with three light yellow chevrons posteriorly and many yellow spots on surface; venter yellow.</p><fig id="F7" position="float" orientation="portrait"><object-id xmlns:xlink="http://www.w3.org/1999/xlink" content-type="doi" xlink:type="simple">10.3897/zookeys.1117.89211.figure7</object-id><object-id xmlns:xlink="http://www.w3.org/1999/xlink" content-type="arpha" xlink:type="simple">75E318E6-FBBC-59D5-B84C-13B17D6206F6</object-id><label>Figure 7.</label><caption><p><italic><tp:taxon-name><tp:taxon-name-part taxon-name-part-type="genus" reg="Edelithus">Edelithus</tp:taxon-name-part><tp:taxon-name-part taxon-name-part-type="species" reg="puer">puer</tp:taxon-name-part></tp:taxon-name></italic> sp. nov., male palps <bold>A</bold> holotype, prolateral view <bold>B</bold> same, ventral view <bold>C, D</bold> same, retrolateral view <bold>E</bold> same, dorsal view <bold>F</bold> tegulum of paratype, retrolateral view. Abbreviations: <abbrev xmlns:xlink="http://www.w3.org/1999/xlink" xlink:title="dorsal tibial apophysis" id="ABBRID0EBTAG" xlink:type="simple">DTA</abbrev> – dorsal tibial apophysis, <abbrev xmlns:xlink="http://www.w3.org/1999/xlink" xlink:title="embolus" id="ABBRID0EFTAG" xlink:type="simple">Em</abbrev> – embolus, <abbrev xmlns:xlink="http://www.w3.org/1999/xlink" xlink:title="femoral apophysis" id="ABBRID0EJTAG" xlink:type="simple">FA</abbrev> – femoral apophysis, <abbrev xmlns:xlink="http://www.w3.org/1999/xlink" xlink:title="retrolateral tegular apophysis" id="ABBRID0ENTAG" xlink:type="simple">rTA</abbrev> – retrolateral tegular apophysis, <abbrev xmlns:xlink="http://www.w3.org/1999/xlink" xlink:title="retrolateral tibial apophysis" id="ABBRID0ERTAG" xlink:type="simple">RTA</abbrev> – retrolateral tibial apophysis, <abbrev xmlns:xlink="http://www.w3.org/1999/xlink" xlink:title="sperm duct" id="ABBRID0EVTAG" xlink:type="simple">SD</abbrev> – sperm duct, <abbrev xmlns:xlink="http://www.w3.org/1999/xlink" xlink:title="subdistal tegular apophysis" id="ABBRID0EZTAG" xlink:type="simple">sTA</abbrev> – subdistal tegular apophysis. Scale bars: 0.1 mm.</p></caption><graphic xmlns:xlink="http://www.w3.org/1999/xlink" xlink:href="zookeys-1117-071_article-89211__-g007.jpg" position="float" orientation="portrait" xlink:type="simple" id="oo_725886.jpg"><uri content-type="original_file" xlink:type="simple">https://binary.pensoft.net/fig/725886</uri></graphic></fig><fig id="F8" position="float" orientation="portrait"><object-id xmlns:xlink="http://www.w3.org/1999/xlink" content-type="doi" xlink:type="simple">10.3897/zookeys.1117.89211.figure8</object-id><object-id xmlns:xlink="http://www.w3.org/1999/xlink" content-type="arpha" xlink:type="simple">F8C48FF3-D5F4-5E78-9429-C3C7D0E5C7EB</object-id><label>Figure 8.</label><caption><p>SEM micrographs of <italic><tp:taxon-name><tp:taxon-name-part taxon-name-part-type="genus" reg="Edelithus">Edelithus</tp:taxon-name-part><tp:taxon-name-part taxon-name-part-type="species" reg="puer">puer</tp:taxon-name-part></tp:taxon-name></italic> sp. nov., male <bold>A</bold> eyes and chelicerae, dorsal view, white arrows to cheliceral spines <bold>B</bold> chelicerae, endites, and labium, ventral view <bold>C</bold> chelicera, prolateral view <bold>D</bold> same, ventral view <bold>E</bold> same, ventral view, close-up, white arrows to details of teeth. Abbreviations: <abbrev xmlns:xlink="http://www.w3.org/1999/xlink" xlink:title="promarginal escort seta" id="ABBRID0E6UAG" xlink:type="simple">PES</abbrev> – promarginal escort seta, <abbrev xmlns:xlink="http://www.w3.org/1999/xlink" xlink:title="promarginal rake seta" id="ABBRID0EDVAG" xlink:type="simple">PRS</abbrev> – promarginal rake setae, <abbrev xmlns:xlink="http://www.w3.org/1999/xlink" xlink:title="retromarginal escort seta" id="ABBRID0EHVAG" xlink:type="simple">RES</abbrev> – retromarginal escort seta, <abbrev xmlns:xlink="http://www.w3.org/1999/xlink" xlink:title="slit sensillum" id="ABBRID0ELVAG" xlink:type="simple">SS</abbrev> – slit sensillum, <abbrev xmlns:xlink="http://www.w3.org/1999/xlink" xlink:title="whisker seta" id="ABBRID0EPVAG" xlink:type="simple">WS</abbrev> – whisker setae.</p></caption><graphic xmlns:xlink="http://www.w3.org/1999/xlink" xlink:href="zookeys-1117-071_article-89211__-g008.jpg" position="float" orientation="portrait" xlink:type="simple" id="oo_725887.jpg"><uri content-type="original_file" xlink:type="simple">https://binary.pensoft.net/fig/725887</uri></graphic></fig><p><bold><italic>Palp</italic></bold> (Figs <xref ref-type="fig" rid="F9">9</xref>, <xref ref-type="fig" rid="F10">10</xref>). Femoral apophysis weak, with shallow groove and one strong dorsal spine near distal femur. Retrolateral tibial apophysis large, thick, longer than tibia in retrolateral view, with blunt apex. Dorsal tibial apophysis shorter than retrolateral tibial apophysis, with a strong hook-shaped tip, submedial part with a strong constriction. Sperm duct U-shaped, reaching subposterior part of tegulum. Retrolateral tegular apophysis, arising from retrolateral tegulum, with two parts, one lamellate, transversely directed, touching the base of embolus, arising from retrolateral tegulum, the other ridge-like, anteriorly located in retrolateral view. Subdistal tegular apophysis fan-shaped, slightly less than 1/2 of tegular length. Embolus short, right-angled, with a spine-like tip, covered by subdistal tegular apophysis. Sperm pore round, located in the medial part of embolus, around the sharp turn, slightly less than the length of dorsal tibial apophysis.</p><fig id="F9" position="float" orientation="portrait"><object-id xmlns:xlink="http://www.w3.org/1999/xlink" content-type="doi" xlink:type="simple">10.3897/zookeys.1117.89211.figure9</object-id><object-id xmlns:xlink="http://www.w3.org/1999/xlink" content-type="arpha" xlink:type="simple">4C49FF2E-8761-5C3F-9FA9-7D4D2F18DFB3</object-id><label>Figure 9.</label><caption><p>SEM micrographs of <italic><tp:taxon-name><tp:taxon-name-part taxon-name-part-type="genus" reg="Edelithus">Edelithus</tp:taxon-name-part><tp:taxon-name-part taxon-name-part-type="species" reg="puer">puer</tp:taxon-name-part></tp:taxon-name></italic> sp. nov., male <bold>A</bold> left leg I, white arrows to detail of prolateral spines, prolateral view <bold>B</bold> same, tarsal claws, prolateral view <bold>C</bold> left leg II, white arrow to detail of prolateral spine, prolateral view <bold>D</bold> same, detail of claw tuft setae <bold>E</bold> left leg III, detail of metatarsal preening brush, prolateral view <bold>F</bold> left leg IV, metatarsus-tarsus joint, prolateral view <bold>G</bold> same, detail of tarsal end, prolateral view <bold>H</bold> same, tarsus, detail of the tarsal organ, prolateral view, slightly dorsal <bold>I</bold> same, tarsal claw and claw tuft setae, prolateral view <bold>J</bold> left femur II, prolateral view. Abbreviations: <abbrev xmlns:xlink="http://www.w3.org/1999/xlink" xlink:title="metatarsal preening brush" id="ABBRID0EOXAG" xlink:type="simple">CS</abbrev> – chemosensory seta, <abbrev xmlns:xlink="http://www.w3.org/1999/xlink" xlink:title="lyriform organ" id="ABBRID0ESXAG" xlink:type="simple">LO</abbrev> – lyriform organ, <abbrev xmlns:xlink="http://www.w3.org/1999/xlink" xlink:title="metatarsal preening brush" id="ABBRID0EWXAG" xlink:type="simple">MPB</abbrev> – metatarsal preening brush, <abbrev xmlns:xlink="http://www.w3.org/1999/xlink" xlink:title="metatarsal dorsal stopper" id="ABBRID0E1XAG" xlink:type="simple">MTS</abbrev> – metatarsal dorsal stopper, <abbrev xmlns:xlink="http://www.w3.org/1999/xlink" xlink:title="slit sensillum" id="ABBRID0E5XAG" xlink:type="simple">SS</abbrev> – slit sensillum, <abbrev xmlns:xlink="http://www.w3.org/1999/xlink" xlink:title="tenent setae" id="ABBRID0ECYAG" xlink:type="simple">TS</abbrev> – tenent setae.</p></caption><graphic xmlns:xlink="http://www.w3.org/1999/xlink" xlink:href="zookeys-1117-071_article-89211__-g009.jpg" position="float" orientation="portrait" xlink:type="simple" id="oo_725888.jpg"><uri content-type="original_file" xlink:type="simple">https://binary.pensoft.net/fig/725888</uri></graphic></fig><fig id="F10" position="float" orientation="portrait"><object-id xmlns:xlink="http://www.w3.org/1999/xlink" content-type="doi" xlink:type="simple">10.3897/zookeys.1117.89211.figure10</object-id><object-id xmlns:xlink="http://www.w3.org/1999/xlink" content-type="arpha" xlink:type="simple">50BD5A1B-2A07-5886-A12D-B678CF87FB2D</object-id><label>Figure 10.</label><caption><p>SEM micrographs of <italic><tp:taxon-name><tp:taxon-name-part taxon-name-part-type="genus" reg="Edelithus">Edelithus</tp:taxon-name-part><tp:taxon-name-part taxon-name-part-type="species" reg="puer">puer</tp:taxon-name-part></tp:taxon-name></italic> sp. nov., male palp <bold>A</bold> prolateral view, slightly ventral <bold>B</bold> same, detail of embolus <bold>C</bold> ventral view <bold>D</bold> same, detail of subdistal tegular apophysis <bold>E</bold> femur, retrolateral view <bold>F</bold> retrolateral view <bold>G</bold> same, detail of retrolateral tibial apophysis <bold>H</bold> same, detail of tegular end <bold>I</bold> dorsal view. Abbreviations: <abbrev xmlns:xlink="http://www.w3.org/1999/xlink" xlink:title="dorsal tibial apophysis" id="ABBRID0EQZAG" xlink:type="simple">DTA</abbrev> – dorsal tibial apophysis, <abbrev xmlns:xlink="http://www.w3.org/1999/xlink" xlink:title="embolus" id="ABBRID0EUZAG" xlink:type="simple">Em</abbrev> – embolus, <abbrev xmlns:xlink="http://www.w3.org/1999/xlink" xlink:title="femoral apophysis" id="ABBRID0EYZAG" xlink:type="simple">FA</abbrev> – femoral apophysis, <abbrev xmlns:xlink="http://www.w3.org/1999/xlink" xlink:title="retrolateral tegular apophysis" id="ABBRID0E3ZAG" xlink:type="simple">rTA</abbrev> – retrolateral tegular apophysis, <abbrev xmlns:xlink="http://www.w3.org/1999/xlink" xlink:title="retrolateral tibial apophysis" id="ABBRID0EA1AG" xlink:type="simple">RTA</abbrev> – retrolateral tibial apophysis, <abbrev xmlns:xlink="http://www.w3.org/1999/xlink" xlink:title="subdistal tegular apophysis" id="ABBRID0EE1AG" xlink:type="simple">sTA</abbrev> – subdistal tegular apophysis.</p></caption><graphic xmlns:xlink="http://www.w3.org/1999/xlink" xlink:href="zookeys-1117-071_article-89211__-g010.jpg" position="float" orientation="portrait" xlink:type="simple" id="oo_725889.jpg"><uri content-type="original_file" xlink:type="simple">https://binary.pensoft.net/fig/725889</uri></graphic></fig><p><bold>Female.</bold> Habitus as in Fig. <xref ref-type="fig" rid="F11">11A–C</xref>. As in male, except as noted. Total length 2.20, carapace 0.99 long, 0.79 wide, abdomen 1.18 long, 0.92 wide. Eye sizes and interdistances (Fig. <xref ref-type="fig" rid="F11">11D</xref>): <abbrev xmlns:xlink="http://www.w3.org/1999/xlink" xlink:title="anterior median eye" id="ABBRID0EZ1AG" xlink:type="simple">AME</abbrev> 0.04, <abbrev xmlns:xlink="http://www.w3.org/1999/xlink" xlink:title="anterior lateral eye" id="ABBRID0E41AG" xlink:type="simple">ALE</abbrev> 0.06, <abbrev xmlns:xlink="http://www.w3.org/1999/xlink" xlink:title="posterior median eye" id="ABBRID0EB2AG" xlink:type="simple">PME</abbrev> 0.04, <abbrev xmlns:xlink="http://www.w3.org/1999/xlink" xlink:title="posterior lateral eye" id="ABBRID0EF2AG" xlink:type="simple">PLE</abbrev> 0.06, <abbrev xmlns:xlink="http://www.w3.org/1999/xlink" xlink:title="anterior median eye" id="ABBRID0EJ2AG" xlink:type="simple">AME</abbrev>–<abbrev xmlns:xlink="http://www.w3.org/1999/xlink" xlink:title="anterior median eye" id="ABBRID0EN2AG" xlink:type="simple">AME</abbrev> 0.01, <abbrev xmlns:xlink="http://www.w3.org/1999/xlink" xlink:title="anterior median eye" id="ABBRID0ER2AG" xlink:type="simple">AME</abbrev>–<abbrev xmlns:xlink="http://www.w3.org/1999/xlink" xlink:title="anterior lateral eye" id="ABBRID0EV2AG" xlink:type="simple">ALE</abbrev> 0.01, <abbrev xmlns:xlink="http://www.w3.org/1999/xlink" xlink:title="posterior median eye" id="ABBRID0EZ2AG" xlink:type="simple">PME</abbrev>–<abbrev xmlns:xlink="http://www.w3.org/1999/xlink" xlink:title="posterior median eye" id="ABBRID0E42AG" xlink:type="simple">PME</abbrev> 0.05, <abbrev xmlns:xlink="http://www.w3.org/1999/xlink" xlink:title="posterior median eye" id="ABBRID0EB3AG" xlink:type="simple">PME</abbrev>–<abbrev xmlns:xlink="http://www.w3.org/1999/xlink" xlink:title="posterior lateral eye" id="ABBRID0EF3AG" xlink:type="simple">PLE</abbrev> 0.04, <abbrev xmlns:xlink="http://www.w3.org/1999/xlink" xlink:title="anterior median eye" id="ABBRID0EJ3AG" xlink:type="simple">AME</abbrev>–<abbrev xmlns:xlink="http://www.w3.org/1999/xlink" xlink:title="posterior median eye" id="ABBRID0EN3AG" xlink:type="simple">PME</abbrev> 0.04, <abbrev xmlns:xlink="http://www.w3.org/1999/xlink" xlink:title="anterior median eye" id="ABBRID0ER3AG" xlink:type="simple">AME</abbrev>–<abbrev xmlns:xlink="http://www.w3.org/1999/xlink" xlink:title="posterior lateral eye" id="ABBRID0EV3AG" xlink:type="simple">PLE</abbrev> 0.08, <abbrev xmlns:xlink="http://www.w3.org/1999/xlink" xlink:title="anterior lateral eye" id="ABBRID0EZ3AG" xlink:type="simple">ALE</abbrev>–<abbrev xmlns:xlink="http://www.w3.org/1999/xlink" xlink:title="anterior lateral eye" id="ABBRID0E43AG" xlink:type="simple">ALE</abbrev> 0.12, <abbrev xmlns:xlink="http://www.w3.org/1999/xlink" xlink:title="posterior lateral eye" id="ABBRID0EB4AG" xlink:type="simple">PLE</abbrev>–<abbrev xmlns:xlink="http://www.w3.org/1999/xlink" xlink:title="posterior lateral eye" id="ABBRID0EF4AG" xlink:type="simple">PLE</abbrev> 0.20, <abbrev xmlns:xlink="http://www.w3.org/1999/xlink" xlink:title="anterior lateral eye" id="ABBRID0EJ4AG" xlink:type="simple">ALE</abbrev>–<abbrev xmlns:xlink="http://www.w3.org/1999/xlink" xlink:title="posterior lateral eye" id="ABBRID0EN4AG" xlink:type="simple">PLE</abbrev> 0.02. <abbrev xmlns:xlink="http://www.w3.org/1999/xlink" xlink:title="median ocular area" id="ABBRID0ER4AG" xlink:type="simple">MOA</abbrev> 0.13 long, frontal width 0.10, posterior width 0.13. Leg measurements (Fig. <xref ref-type="fig" rid="F11">11</xref>): I 2.99 (0.77, 0.36, 0.79, 0.67, 0.40); II 2.60 (0.72, 0.34, 0.57, 0.56, 0.41); III 2.39 (0.62, 0.30, 0.46, 0.56, 0.45); IV 3.50 (0.91, 0.34, 0.78, 0.88, 0.59). Leg spination (Fig. <xref ref-type="fig" rid="F11">11</xref>): femora II lacking prolateral spine; tibiae I v222221; metatarsi I v2222.</p><fig id="F11" position="float" orientation="portrait"><object-id xmlns:xlink="http://www.w3.org/1999/xlink" content-type="doi" xlink:type="simple">10.3897/zookeys.1117.89211.figure11</object-id><object-id xmlns:xlink="http://www.w3.org/1999/xlink" content-type="arpha" xlink:type="simple">721AFA1C-CBEB-5DB0-9A48-07A06246F722</object-id><label>Figure 11.</label><caption><p><italic><tp:taxon-name><tp:taxon-name-part taxon-name-part-type="genus" reg="Edelithus">Edelithus</tp:taxon-name-part><tp:taxon-name-part taxon-name-part-type="species" reg="puer">puer</tp:taxon-name-part></tp:taxon-name></italic> sp. nov., male <bold>A</bold> habitus, dorsal view <bold>B</bold> same, ventral view <bold>C</bold> same, lateral view <bold>D</bold> carapace, dorsal view, white arrow to cheliceral spine, black arrow to oval posterior median eyes without black annulations <bold>E</bold> same, ventral view <bold>F</bold> leg I, prolateral view, black arrows to prolateral spines on femur <bold>G</bold> leg II, prolateral view. Scale bars: 0.1 mm (<bold>A, B, D–G</bold>); 0.5 mm (<bold>C</bold>).</p></caption><graphic xmlns:xlink="http://www.w3.org/1999/xlink" xlink:href="zookeys-1117-071_article-89211__-g011.jpg" position="float" orientation="portrait" xlink:type="simple" id="oo_725890.jpg"><uri content-type="original_file" xlink:type="simple">https://binary.pensoft.net/fig/725890</uri></graphic></fig><p><bold><italic>Colouration</italic></bold> (Fig. <xref ref-type="fig" rid="F11">11A–C</xref>). Lighter than male.</p><p><bold><italic>Epigyne</italic></bold> (Fig. <xref ref-type="fig" rid="F12">12</xref>). Epigynal plate longer than wide, posterolaterally with pair of slit-like copulatory openings. Copulatory ducts tube-shaped, longer than bursal diameter, submedially with a slight constriction. Bursae large oval, anteriorly located, slightly separated. Connecting tubes slender, less than length of copulatory ducts. Spermathecae oval, medially located, separated by half of their diameter. Spermathecal head parallel, posteromedially located, directed posteriorly, as long as spermathecal diameter, club-shaped. Fertilization ducts as long as spermathecal length, located at the center of spermathecae, directed laterally.</p><fig id="F12" position="float" orientation="portrait"><object-id xmlns:xlink="http://www.w3.org/1999/xlink" content-type="doi" xlink:type="simple">10.3897/zookeys.1117.89211.figure12</object-id><object-id xmlns:xlink="http://www.w3.org/1999/xlink" content-type="arpha" xlink:type="simple">3F96C428-72D8-563E-A1BB-952B55299707</object-id><label>Figure 12.</label><caption><p><italic><tp:taxon-name><tp:taxon-name-part taxon-name-part-type="genus" reg="Edelithus">Edelithus</tp:taxon-name-part><tp:taxon-name-part taxon-name-part-type="species" reg="puer">puer</tp:taxon-name-part></tp:taxon-name></italic> sp. nov., female. <bold>A</bold> epigyne, ventral view <bold>B</bold> same, dorsal view <bold>C</bold> same, ventral view <bold>D</bold> same, dorsal view. Abbreviations: <abbrev xmlns:xlink="http://www.w3.org/1999/xlink" xlink:title="bursa" id="ABBRID0EYABG" xlink:type="simple">Bu</abbrev> – bursa, <abbrev xmlns:xlink="http://www.w3.org/1999/xlink" xlink:title="copulatory duct" id="ABBRID0E3ABG" xlink:type="simple">CD</abbrev> – copulatory duct, <abbrev xmlns:xlink="http://www.w3.org/1999/xlink" xlink:title="copulatory opening" id="ABBRID0EABBG" xlink:type="simple">CO</abbrev> – copulatory opening, <abbrev xmlns:xlink="http://www.w3.org/1999/xlink" xlink:title="connecting tube" id="ABBRID0EEBBG" xlink:type="simple">CT</abbrev> – connecting tube, <abbrev xmlns:xlink="http://www.w3.org/1999/xlink" xlink:title="fertilization duct" id="ABBRID0EIBBG" xlink:type="simple">FD</abbrev> – fertilization duct, <abbrev xmlns:xlink="http://www.w3.org/1999/xlink" xlink:title="glandular appendage" id="ABBRID0EMBBG" xlink:type="simple">GA</abbrev> – glandular appendage, <abbrev xmlns:xlink="http://www.w3.org/1999/xlink" xlink:title="spermathecae" id="ABBRID0EQBBG" xlink:type="simple">Spe</abbrev> – spermatheca. Scale bars: 0.1 mm.</p></caption><graphic xmlns:xlink="http://www.w3.org/1999/xlink" xlink:href="zookeys-1117-071_article-89211__-g012.jpg" position="float" orientation="portrait" xlink:type="simple" id="oo_725891.jpg"><uri content-type="original_file" xlink:type="simple">https://binary.pensoft.net/fig/725891</uri></graphic></fig></tp:treatment-sec><tp:treatment-sec sec-type="comments" id="SECID0EZBBG"><title>Comments.</title><p>Prolateral spine on femora I same detail as in <italic><tp:taxon-name><tp:taxon-name-part taxon-name-part-type="genus" reg="Edelithus">E.</tp:taxon-name-part><tp:taxon-name-part taxon-name-part-type="species" reg="puer">puer</tp:taxon-name-part></tp:taxon-name></italic> sp. nov.</p></tp:treatment-sec><tp:treatment-sec sec-type="distribution" id="SECID0EKCBG"><title>Distribution.</title><p>Known only from the type locality in Yunnan Province, China.</p></tp:treatment-sec><tp:treatment-sec><!--Section generated to contain objects referenced in tp:taxon-treatment.--><fig id="F2" position="float" orientation="portrait"><object-id xmlns:xlink="http://www.w3.org/1999/xlink" content-type="doi" xlink:type="simple">10.3897/zookeys.1117.89211.figure2</object-id><object-id xmlns:xlink="http://www.w3.org/1999/xlink" content-type="arpha" xlink:type="simple">991B496D-BC3A-5B15-8312-90C2ADBA70A9</object-id><label>Figure 2.</label><caption><p><italic><tp:taxon-name><tp:taxon-name-part taxon-name-part-type="genus" reg="Edelithus">Edelithus</tp:taxon-name-part><tp:taxon-name-part taxon-name-part-type="species" reg="shenmiguo">shenmiguo</tp:taxon-name-part></tp:taxon-name></italic> sp. nov., male palps <bold>A</bold> holotype, prolateral view <bold>B</bold> same, ventral view <bold>C</bold> same, retrolateral view <bold>D</bold> same, dorsal view <bold>E</bold> paratype, prolateral view <bold>F</bold> same, ventral view <bold>G</bold> same, retrolateral view <bold>H, I</bold> tegulum, retrolateral view. Abbreviations: <abbrev xmlns:xlink="http://www.w3.org/1999/xlink" xlink:title="dorsal tibial apophysis" id="ABBRID0EMOAE" xlink:type="simple">DTA</abbrev> – dorsal tibial apophysis, <abbrev xmlns:xlink="http://www.w3.org/1999/xlink" xlink:title="embolus" id="ABBRID0EQOAE" xlink:type="simple">Em</abbrev> – embolus, <abbrev xmlns:xlink="http://www.w3.org/1999/xlink" xlink:title="femoral apophysis" id="ABBRID0EUOAE" xlink:type="simple">FA</abbrev> – femoral apophysis, <abbrev xmlns:xlink="http://www.w3.org/1999/xlink" xlink:title="retrolateral tegular apophysis" id="ABBRID0EYOAE" xlink:type="simple">rTA</abbrev> – retrolateral tegular apophysis, <abbrev xmlns:xlink="http://www.w3.org/1999/xlink" xlink:title="retrolateral tibial apophysis" id="ABBRID0E3OAE" xlink:type="simple">RTA</abbrev> – retrolateral tibial apophysis, <abbrev xmlns:xlink="http://www.w3.org/1999/xlink" xlink:title="sperm duct" id="ABBRID0EAPAE" xlink:type="simple">SD</abbrev> – sperm duct, <abbrev xmlns:xlink="http://www.w3.org/1999/xlink" xlink:title="subdistal tegular apophysis" id="ABBRID0EEPAE" xlink:type="simple">sTA</abbrev> – subdistal tegular apophysis. Scale bars: 0.1 mm.</p></caption><graphic xmlns:xlink="http://www.w3.org/1999/xlink" xlink:href="zookeys-1117-071_article-89211__-g002.jpg" position="float" orientation="portrait" xlink:type="simple" id="oo_725881.jpg"><uri content-type="original_file" xlink:type="simple">https://binary.pensoft.net/fig/725881</uri></graphic></fig><fig id="F3" position="float" orientation="portrait"><object-id xmlns:xlink="http://www.w3.org/1999/xlink" content-type="doi" xlink:type="simple">10.3897/zookeys.1117.89211.figure3</object-id><object-id xmlns:xlink="http://www.w3.org/1999/xlink" content-type="arpha" xlink:type="simple">A154AC0F-CF5F-5A46-83C0-A8DB1DCC437D</object-id><label>Figure 3.</label><caption><p>SEM micrographs of <italic><tp:taxon-name><tp:taxon-name-part taxon-name-part-type="genus" reg="Edelithus">Edelithus</tp:taxon-name-part><tp:taxon-name-part taxon-name-part-type="species" reg="shenmiguo">shenmiguo</tp:taxon-name-part></tp:taxon-name></italic> sp. nov., male palp <bold>A</bold> femur, prolateral view <bold>B</bold> ventral view, detail of tegular end <bold>C</bold> femur, ventral view <bold>D</bold> retrolateral view <bold>E</bold> retrolateral view, detail of retrolateral tibial apophysis <bold>F</bold> retrolateral view, detail of tegulum <bold>G</bold> same, detail of tegular end <bold>H</bold> same, detail of tibial apophyses. Abbreviations: <abbrev xmlns:xlink="http://www.w3.org/1999/xlink" xlink:title="distal tegular apophysis" id="ABBRID0E5WAE" xlink:type="simple">dTA</abbrev> – distal tegular apophysis, <abbrev xmlns:xlink="http://www.w3.org/1999/xlink" xlink:title="dorsal tibial apophysis" id="ABBRID0ECXAE" xlink:type="simple">DTA</abbrev> – dorsal tibial apophysis, <abbrev xmlns:xlink="http://www.w3.org/1999/xlink" xlink:title="embolus" id="ABBRID0EGXAE" xlink:type="simple">Em</abbrev> – embolus, <abbrev xmlns:xlink="http://www.w3.org/1999/xlink" xlink:title="femoral apophysis" id="ABBRID0EKXAE" xlink:type="simple">FA</abbrev> – femoral apophysis, <abbrev xmlns:xlink="http://www.w3.org/1999/xlink" xlink:title="retrolateral tibial apophysis" id="ABBRID0EOXAE" xlink:type="simple">RTA</abbrev> – retrolateral tibial apophysis, <abbrev xmlns:xlink="http://www.w3.org/1999/xlink" xlink:title="sperm duct" id="ABBRID0ESXAE" xlink:type="simple">SD</abbrev> – sperm duct, <abbrev xmlns:xlink="http://www.w3.org/1999/xlink" xlink:title="subdistal tegular apophysis" id="ABBRID0EWXAE" xlink:type="simple">sTA</abbrev> – subdistal tegular apophysis.</p></caption><graphic xmlns:xlink="http://www.w3.org/1999/xlink" xlink:href="zookeys-1117-071_article-89211__-g003.jpg" position="float" orientation="portrait" xlink:type="simple" id="oo_725882.jpg"><uri content-type="original_file" xlink:type="simple">https://binary.pensoft.net/fig/725882</uri></graphic></fig><fig id="F5" position="float" orientation="portrait"><object-id xmlns:xlink="http://www.w3.org/1999/xlink" content-type="doi" xlink:type="simple">10.3897/zookeys.1117.89211.figure5</object-id><object-id xmlns:xlink="http://www.w3.org/1999/xlink" content-type="arpha" xlink:type="simple">922479FF-8554-5836-81BA-1B98D899F6B6</object-id><label>Figure 5.</label><caption><p><italic><tp:taxon-name><tp:taxon-name-part taxon-name-part-type="genus" reg="Edelithus">Edelithus</tp:taxon-name-part><tp:taxon-name-part taxon-name-part-type="species" reg="shenmiguo">shenmiguo</tp:taxon-name-part></tp:taxon-name></italic> sp. nov., female <bold>A</bold> epigyne, ventral view <bold>B</bold> same, dorsal view <bold>C</bold> same, ventral view <bold>D</bold> same, dorsal view. Abbreviations: <abbrev xmlns:xlink="http://www.w3.org/1999/xlink" xlink:title="bursa" id="ABBRID0EZDAG" xlink:type="simple">Bu</abbrev> – bursa, <abbrev xmlns:xlink="http://www.w3.org/1999/xlink" xlink:title="copulatory duct" id="ABBRID0E4DAG" xlink:type="simple">CD</abbrev> – copulatory duct, <abbrev xmlns:xlink="http://www.w3.org/1999/xlink" xlink:title="copulatory opening" id="ABBRID0EBEAG" xlink:type="simple">CO</abbrev> – copulatory opening, <abbrev xmlns:xlink="http://www.w3.org/1999/xlink" xlink:title="connecting tube" id="ABBRID0EFEAG" xlink:type="simple">CT</abbrev> – connecting tube, <abbrev xmlns:xlink="http://www.w3.org/1999/xlink" xlink:title="fertilization duct" id="ABBRID0EJEAG" xlink:type="simple">FD</abbrev> – fertilization duct, <abbrev xmlns:xlink="http://www.w3.org/1999/xlink" xlink:title="glandular appendage" id="ABBRID0ENEAG" xlink:type="simple">GA</abbrev> – glandular appendage, <abbrev xmlns:xlink="http://www.w3.org/1999/xlink" xlink:title="median septum" id="ABBRID0EREAG" xlink:type="simple">MS</abbrev> – median septum, <abbrev xmlns:xlink="http://www.w3.org/1999/xlink" xlink:title="spermathecae" id="ABBRID0EVEAG" xlink:type="simple">Spe</abbrev> – spermatheca. Scale bars: 0.1 mm.</p></caption><graphic xmlns:xlink="http://www.w3.org/1999/xlink" xlink:href="zookeys-1117-071_article-89211__-g005.jpg" position="float" orientation="portrait" xlink:type="simple" id="oo_725884.jpg"><uri content-type="original_file" xlink:type="simple">https://binary.pensoft.net/fig/725884</uri></graphic></fig></tp:treatment-sec></tp:taxon-treatment>
